# Supplementary material for: Fluorescence In Situ Hybridization and Optical Mapping to Correct Scaffold Arrangement in the Tomato Genome
Source: G3 (Bethesda). 2014 May 30;4(8):1395–405. doi: 10.1534/g3.114.011197 (PMC4132171; doi:10.1534/g3.114.011197)
Supplement: Supporting Information [file supp_g3.114.011197_TableS1.xls]

## Sheet: HeadTail scaffold BAC list #1
Table S1. Part A. List of BACs found at the heads and tails of each scafffold and their location in the appropriate chromosome sequence.		CHR_ID	CHR_LEN(MB)	CHR_NUM	SCF_SERIAL	SCF_LEN(MB)	SCF_ORIENT	BAC_ID	HEAD/TAIL	BAC_POS_ON_CHR(MB)	BAC_POS_ON_CHR(BPS)	SCF_ID
		SL2.40ch01	90.3042	1	1	32.9876	-	H_R-S_090_M22	HEAD	0.178353	178354	SL2.40sc04133
		SL2.40ch01	90.3042	1	1	32.9876	-	H_Mbo_034_D03	TAIL	32.831	32830972	SL2.40sc04133
		SL2.40ch01	90.3042	1	2	2.63403	0	H_Hind_033_N15	HEAD	33.1069	33106905	SL2.40sc03666
		SL2.40ch01	90.3042	1	2	2.63403	0	H_Eco_016_I11	TAIL	35.3602	35360212	SL2.40sc03666
Legend:		SL2.40ch01	90.3042	1	3	1.7226	0	H_R-S_053_P14	HEAD	35.7279	3.57279e+07	SL2.40sc04191
		SL2.40ch01	90.3042	1	3	1.7226	0	H_R-S_083_L21	TAIL	37.2116	3.72116e+07	SL2.40sc04191
CHR_ID = chromosome sequence ID		SL2.40ch01	90.3042	1	4	6.29419	0	H_R-S_006_A13	HEAD	37.5055	3.75055e+07	SL2.40sc03594
CHR_LEN(MB) = length of chromosome in Mb		SL2.40ch01	90.3042	1	4	6.29419	0	H_R-S_042_B18	TAIL	43.3921	4.33921e+07	SL2.40sc03594
CHR_NUM = chromosome number		SL2.40ch01	90.3042	1	5	20.46	-	H_R-S_042_O02	HEAD	43.8159	4.38159e+07	SL2.40sc05010
SCF_SERIAL = scaffold numbering order based on linkage map		SL2.40ch01	90.3042	1	5	20.46	-	H_Hind_037_N04	TAIL	63.8685	6.38685e+07	SL2.40sc05010
SCF_LEN(MB) = scaffold length in Mb		SL2.40ch01	90.3042	1	6	6.16127	-	H_R-S_040_G18	HEAD	64.2064	6.42064e+07	SL2.40sc05941
SCF_ORIENT = scaffold orientation		SL2.40ch01	90.3042	1	6	6.16127	-	H_Eco_021_C24	TAIL	70.1246	70124585	SL2.40sc05941
BAC_ID = BAC ID by library, plate and well		SL2.40ch01	90.3042	1	7	0.370106	0	H_R-S_071_P10	HEAD	70.3956	70395585	SL2.40sc06903
Libraries: RS = random shear; Mbo = MboI; Eco = EcoRI; Hind = HindIII		SL2.40ch01	90.3042	1	8	2.722	0	H_R-S_022_L14	HEAD	70.7357	70735701	SL2.40sc06917
Plate = next 3 numbers of BAC_ID		SL2.40ch01	90.3042	1	8	2.722	0	H_R-S_121_I01	TAIL	73.2134	73213393	SL2.40sc06917
Well = last three digits - one letter followed by two numbers		SL2.40ch01	90.3042	1	9	16.9516	+	H_R-S_024_J19	HEAD	73.4532	73453182	SL2.40sc04323
Head = toward the short arm telomere; Tail = toward the long arm telomere		SL2.40ch01	90.3042	1	9	16.9516	+	H_Mbo_028_C09	TAIL	90.1547	90154738	SL2.40sc04323
HEAD/TAIL		SL2.40ch02	49.9183	2	1	4.0308	0	H_R-S_076_H18	HEAD	0.164826	164826	SL2.40sc06593
BAC_POS_ON_CHR(MB) = BAC position on the Chromosome by number of Mb from the tip of the short arm		SL2.40ch02	49.9183	2	1	4.0308	0	H_R-S_056_I16	HEAD	0.328074	328074	SL2.40sc06593
BAC_POS_ON_CHR(BPS) = BAC position on the Chromosome by number of base pairs from the tip of the short arm		SL2.40ch02	49.9183	2	1	4.0308	0	H_R-S_079_J24	TAIL	3.60901	3.60901e+06	SL2.40sc06593
SCF_ID = scaffold ID number		SL2.40ch02	49.9183	2	2	6.52344	0	H_Mbo_040_N14	HEAD	4.29156	4291560	SL2.40sc04142
		SL2.40ch02	49.9183	2	2	6.52344	0	H_R-S_053_C07	HEAD	4.57618	4.57618e+06	SL2.40sc04142
BAC used for FISH for scaffold order and orientation are indicated by this color in box.		SL2.40ch02	49.9183	2	2	6.52344	0	H_R-S_050_E09	TAIL	10.4755	1.04755e+07	SL2.40sc04142
		SL2.40ch02	49.9183	2	3	11.731	+	H_Eco_004_G16	HEAD	10.745	10745032	SL2.40sc03766
		SL2.40ch02	49.9183	2	3	11.731	+	H_Mbo_021_A03	HEAD	10.9423	1.09423e+07	SL2.40sc03766
		SL2.40ch02	49.9183	2	3	11.731	+	H_Eco_034_J17	TAIL	22.1617	2.21617e+07	SL2.40sc03766
		SL2.40ch02	49.9183	2	4	1.69721	0	H_Eco_008_B15	HEAD	22.4457	2.24457e+07	SL2.40sc04732
		SL2.40ch02	49.9183	2	4	1.69721	0	H_Eco_007_F19	TAIL	23.8661	23866062	SL2.40sc04732
		SL2.40ch02	49.9183	2	5	2.10396	0	H_Hind_011_G24	HEAD	24.1372	2.41372e+07	SL2.40sc05776
		SL2.40ch02	49.9183	2	5	2.10396	0	H_Mbo_036_C03	TAIL	25.9027	2.59027e+07	SL2.40sc05776
		SL2.40ch02	49.9183	2	6	1.40863	0	H_R-S_044_P10	HEAD	26.2131	26213107	SL2.40sc04208
		SL2.40ch02	49.9183	2	6	1.40863	0	H_R-S_053_E24	TAIL	27.3581	27358098	SL2.40sc04208
		SL2.40ch02	49.9183	2	7	22.4227	-	H_Eco_019_P18	HEAD	27.7352	2.77352e+07	SL2.40sc03665
		SL2.40ch02	49.9183	2	7	22.4227	-	H_R-S_101_F18	HEAD	27.9245	27924488	SL2.40sc03665
		SL2.40ch02	49.9183	2	7	22.4227	-	H_Mbo_017_J13	TAIL	49.7631	49763120	SL2.40sc03665
		SL2.40ch03	64.8407	3	1	2.47973	+	H_R-S_009_C01	HEAD	0.095145	95145	SL2.40sc04439
		SL2.40ch03	64.8407	3	1	2.47973	+	H_R-S_086_D22	TAIL	2.37372	2.37372e+06	SL2.40sc04439
		SL2.40ch03	64.8407	3	2	4.11643	0	H_Eco_034_O23	HEAD	2.9209	2.9209e+06	SL2.40sc04822
		SL2.40ch03	64.8407	3	2	4.11643	0	H_Mbo_023_D14	TAIL	6.24808	6.24808e+06	SL2.40sc04822
		SL2.40ch03	64.8407	3	2	4.11643	0	H_R-S_042_B23	TAIL	6.48004	6.48004e+06	SL2.40sc04822
		SL2.40ch03	64.8407	3	3	0.350605	0	H_R-S_048_H23	HEAD	6.69736	6697357	SL2.40sc06911
		SL2.40ch03	64.8407	3	3	0.350605	0	H_Mbo_015_G06	TAIL	6.84694	6846937	SL2.40sc06911
		SL2.40ch03	64.8407	3	4	1.29409	-	H_R-S_018_K15	HEAD	7.11413	7114132	SL2.40sc04696
		SL2.40ch03	64.8407	3	4	1.29409	-	H_R-S_002_G24	TAIL	8.12134	8121337	SL2.40sc04696
		SL2.40ch03	64.8407	3	5	2.56109	0	H_R-S_050_E05	HEAD	8.37777	8.37777e+06	SL2.40sc05330
		SL2.40ch03	64.8407	3	5	2.56109	0	H_R-S_003_D15	TAIL	10.6617	10661675	SL2.40sc05330
		SL2.40ch03	64.8407	3	6	6.53426	0	H_R-S_121_K17	HEAD	11.0905	1.10905e+07	SL2.40sc04126
		SL2.40ch03	64.8407	3	6	6.53426	0	H_Hind_039_C15	TAIL	17.1539	1.71539e+07	SL2.40sc04126
		SL2.40ch03	64.8407	3	7	2.96278	0	H_R-S_114_E20	TAIL	20.176	2.0176e+07	SL2.40sc06725
		SL2.40ch03	64.8407	3	8	18.6071	0	H_Hind_027_L13	HEAD	20.4872	2.04872e+07	SL2.40sc04704
		SL2.40ch03	64.8407	3	8	18.6071	0	H_R-S_071_G06	TAIL	38.787	3.8787e+07	SL2.40sc04704
		SL2.40ch03	64.8407	3	9	3.10263	0	H_R-S_074_C12	HEAD	39.0222	39022161	SL2.40sc04616
		SL2.40ch03	64.8407	3	9	3.10263	0	H_Mbo_002_J15	TAIL	41.8534	41853363	SL2.40sc04616
		SL2.40ch03	64.8407	3	10	5.52236	-	H_Hind_037_N01	HEAD	42.1337	42133727	SL2.40sc03806
		SL2.40ch03	64.8407	3	10	5.52236	-	H_Hind_001_H05	TAIL	47.2808	47280775	SL2.40sc03806
		SL2.40ch03	64.8407	3	11	6.99056	+	H_Mbo_003_H09	HEAD	47.695	47695000	SL2.40sc03796
		SL2.40ch03	64.8407	3	11	6.99056	+	H_Eco_031_G05	TAIL	54.1699	54169871	SL2.40sc03796
		SL2.40ch03	64.8407	3	12	1.10685	0	H_Mbo_011_B02	HEAD	54.683	5.4683e+07	SL2.40sc03721
		SL2.40ch03	64.8407	3	12	1.10685	0	H_Hind_028_L03	TAIL	55.4174	5.54174e+07	SL2.40sc03721
		SL2.40ch03	64.8407	3	13	9.21102	-	H_Eco_006_F17	HEAD	55.8973	5.58973e+07	SL2.40sc03701
		SL2.40ch03	64.8407	3	13	9.21102	-	H_Eco_034_G21	TAIL	64.5969	6.45969e+07	SL2.40sc03701
		SL2.40ch04	64.0643	4	1	11.5933	-	H_R-S_114_C22	HEAD	0.111417	111417	SL2.40sc03604
		SL2.40ch04	64.0643	4	1	11.5933	-	H_Hind_024_P01	TAIL	11.4323	11432299	SL2.40sc03604
		SL2.40ch04	64.0643	4	2	17.5957	+	H_Mbo_008_M23	HEAD	11.7191	11719103	SL2.40sc03683
		SL2.40ch04	64.0643	4	2	17.5957	+	H_R-S_094_L21	HEAD	11.746	11745955	SL2.40sc03683
		SL2.40ch04	64.0643	4	2	17.5957	+	H_Hind_008_H21	TAIL	28.712	2.8712e+07	SL2.40sc03683
		SL2.40ch04	64.0643	4	3	1.97285	-	H_R-S_089_M11	HEAD	29.4049	29404860	SL2.40sc05339
		SL2.40ch04	64.0643	4	3	1.97285	-	H_Mbo_021_H23	TAIL	31.0516	3.10516e+07	SL2.40sc05339
		SL2.40ch04	64.0643	4	4	23.2913	-	H_R-S_109_A08	HEAD	31.317	31317026	SL2.40sc06101
		SL2.40ch04	64.0643	4	4	23.2913	-	H_R-S_086_D18	TAIL	54.3533	5.43533e+07	SL2.40sc06101
		SL2.40ch04	64.0643	4	5	0.818785	+	H_Eco_034_G11	HEAD	54.6428	5.46428e+07	SL2.40sc04680
		SL2.40ch04	64.0643	4	5	0.818785	+	H_R-S_105_J16	TAIL	55.1244	5.51244e+07	SL2.40sc04680
		SL2.40ch04	64.0643	4	6	8.79186	+	H_Hind_020_C13	HEAD	55.4735	5.54735e+07	SL2.40sc04135
		SL2.40ch04	64.0643	4	6	8.79186	+	H_R-S_004_A15	TAIL	63.9482	6.39482e+07	SL2.40sc04135
		SL2.40ch05	65.0214	5	1	42.1212	+	H_R-S_094_J05	HEAD	0.117605	117604	SL2.40sc03726
		SL2.40ch05	65.0214	5	1	42.1212	+	H_Hind_002_J04	TAIL	42.0089	42008949	SL2.40sc03726
		SL2.40ch05	65.0214	5	2	4.30537	0	H_R-S_084_H11	HEAD	42.2957	4.22957e+07	SL2.40sc06155
		SL2.40ch05	65.0214	5	2	4.30537	0	H_R-S_031_L05	TAIL	46.3153	4.63153e+07	SL2.40sc06155
		SL2.40ch05	65.0214	5	3	18.5947	-	H_Eco_038_I12	HEAD	46.5705	4.65705e+07	SL2.40sc03902
		SL2.40ch05	65.0214	5	3	18.5947	-	H_Eco_025_D05	HEAD	46.8376	4.68376e+07	SL2.40sc03902
		SL2.40ch05	65.0214	5	3	18.5947	-	H_Eco_004_N07	TAIL	64.8989	6.48989e+07	SL2.40sc03902
		SL2.40ch06	46.0416	6	1	8.60123	+	H_R-S_058_H15	HEAD	0.131194	131194	SL2.40sc04474
		SL2.40ch06	46.0416	6	1	8.60123	+	H_R-S_017_L03	TAIL	8.49759	8.49759e+06	SL2.40sc04474
		SL2.40ch06	46.0416	6	2	6.06235	+	H_R-S_125_O05	TAIL	14.5166	14516554	SL2.40sc05383
		SL2.40ch06	46.0416	6	3	0.690889	0	H_Hind_016_C06	HEAD	14.916	14916013	SL2.40sc06140
		SL2.40ch06	46.0416	6	4	9.63484	-	H_Mbo_012_O22	HEAD	15.5146	15514637	SL2.40sc04279
		SL2.40ch06	46.0416	6	4	9.63484	-	H_R-S_060_M18	TAIL	24.8976	2.48976e+07	SL2.40sc04279
		SL2.40ch06	46.0416	6	5	2.40554	0	H_Hind_031_J01	HEAD	25.1279	2.51279e+07	SL2.40sc05188
		SL2.40ch06	46.0416	6	5	2.40554	0	H_Hind_033_P24	TAIL	27.2525	27252540	SL2.40sc05188
		SL2.40ch06	46.0416	6	6	6.54684	+	H_Mbo_029_D03	HEAD	27.537	27537031	SL2.40sc05732
		SL2.40ch06	46.0416	6	6	6.54684	+	H_Eco_023_E10	TAIL	33.7028	33702784	SL2.40sc05732
		SL2.40ch06	46.0416	6	7	10.2958	-	H_R-S_084_A21	HEAD	34.0698	34069756	SL2.40sc05054
		SL2.40ch06	46.0416	6	7	10.2958	-	H_Hind_039_G19	TAIL	44.019	4.4019e+07	SL2.40sc05054
		SL2.40ch06	46.0416	6	8	1.8034	-	H_R-S_064_L06	HEAD	44.3485	4.43485e+07	SL2.40sc03622
		SL2.40ch06	46.0416	6	8	1.8034	-	H_Eco_011_D11	TAIL	45.9161	4.59161e+07	SL2.40sc03622
		SL2.40ch07	65.2686	7	1	33.2822	+	H_R-S_063_A05	HEAD	0.142287	142286	SL2.40sc03731
		SL2.40ch07	65.2686	7	1	33.2822	+	H_Eco_033_N12	TAIL	33.1779	3.31779e+07	SL2.40sc03731
		SL2.40ch07	65.2686	7	2	7.94675	0	H_Eco_017_D16	HEAD	33.3941	3.33941e+07	SL2.40sc05397
		SL2.40ch07	65.2686	7	2	7.94675	0	H_Hind_020_C14	TAIL	41.1224	4.11224e+07	SL2.40sc05397
		SL2.40ch07	65.2686	7	3	20.6454	-	H_R-S_105_O04	HEAD	41.3797	4.13797e+07	SL2.40sc03685
		SL2.40ch07	65.2686	7	3	20.6454	-	H_Hind_020_A13	TAIL	61.6074	61607385	SL2.40sc03685
		SL2.40ch07	65.2686	7	4	3.39395	-	H_Mbo_025_K07	HEAD	62.0243	6.20243e+07	SL2.40sc04626
		SL2.40ch07	65.2686	7	4	3.39395	-	H_R-S_013_H11	TAIL	65.1243	65124319	SL2.40sc04626
		SL2.40ch08	63.0327	8	1	3.04113	+	H_Hind_030_O09	HEAD	0.143536	143536	SL2.40sc04813
		SL2.40ch08	63.0327	8	1	3.04113	+	H_R-S_025_N01	TAIL	2.95241	2952408	SL2.40sc04813
		SL2.40ch08	63.0327	8	2	6.32604	0	H_Hind_015_E06	HEAD	3.17668	3.17668e+06	SL2.40sc03770
		SL2.40ch08	63.0327	8	2	6.32604	0	H_Mbo_007_L06	TAIL	9.09534	9.09534e+06	SL2.40sc03770
		SL2.40ch08	63.0327	8	2	6.32604	0	H_Hind_009_K19	TAIL	9.16255	9.16255e+06	SL2.40sc03770
		SL2.40ch08	63.0327	8	3	8.41811	+	H_R-S_058_J24	HEAD	9.47329	9473286	SL2.40sc03835
		SL2.40ch08	63.0327	8	3	8.41811	+	H_R-S_078_C24	TAIL	17.6687	17668666	SL2.40sc03835
		SL2.40ch08	63.0327	8	4	7.02344	0	H_Mbo_012_P13	HEAD	17.9776	17977606	SL2.40sc04701
		SL2.40ch08	63.0327	8	4	7.02344	0	H_Eco_024_O12	TAIL	24.6963	2.46963e+07	SL2.40sc04701
		SL2.40ch08	63.0327	8	5	1.48936	0	H_R-S_030_B23	HEAD	24.9446	24944611	SL2.40sc03749
		SL2.40ch08	63.0327	8	5	1.48936	0	H_R-S_093_G06	TAIL	26.1043	2.61043e+07	SL2.40sc03749
		SL2.40ch08	63.0327	8	6	14.6421	0	H_Mbo_005_G10	HEAD	26.4318	2.64318e+07	SL2.40sc04236
		SL2.40ch08	63.0327	8	6	14.6421	0	H_R-S_105_O13	TAIL	40.805	40805016	SL2.40sc04236
		SL2.40ch08	63.0327	8	8	14.3867	+	H_R-S_010_L12	HEAD	41.3627	4.13627e+07	SL2.40sc04948
		SL2.40ch08	63.0327	8	8	14.3867	+	H_Hind_033_A16	HEAD	41.6269	41626935	SL2.40sc04948
		SL2.40ch08	63.0327	8	8	14.3867	+	H_Mbo_007_C12	TAIL	55.3905	55390465	SL2.40sc04948
		SL2.40ch08	63.0327	8	9	7.5286	-	H_R-S_082_B11	HEAD	55.6103	5.56103e+07	SL2.40sc03923
		SL2.40ch08	63.0327	8	9	7.5286	-	H_Eco_039_B17	TAIL	62.8767	6.28767e+07	SL2.40sc03923
		SL2.40ch09	67.6621	9	1	19.2419	-	H_Eco_028_C04	HEAD	0.146436	146436	SL2.40sc03771
		SL2.40ch09	67.6621	9	1	19.2419	-	H_Eco_001_G14	TAIL	19.0134	1.90134e+07	SL2.40sc03771
		SL2.40ch09	67.6621	9	3	5.77128	+	H_R-S_075_O24	HEAD	19.4761	1.94761e+07	SL2.40sc04950
		SL2.40ch09	67.6621	9	3	5.77128	+	H_R-S_108_M15	HEAD	19.6631	1.96631e+07	SL2.40sc04950
		SL2.40ch09	67.6621	9	3	5.77128	+	H_R-S_008_E11	TAIL	24.6562	24656222	SL2.40sc04950
		SL2.40ch09	67.6621	9	3	5.77128	+	H_R-S_002_B18	TAIL	25.0249	25024896	SL2.40sc04950
		SL2.40ch09	67.6621	9	4	5.18049	0	H_Eco_022_G24	HEAD	25.3723	2.53723e+07	SL2.40sc04008
		SL2.40ch09	67.6621	9	4	5.18049	0	H_Eco_026_O19	TAIL	30.1596	3.01596e+07	SL2.40sc04008
		SL2.40ch09	67.6621	9	5	2.02475	+	H_Hind_011_I10	HEAD	30.4714	3.04714e+07	SL2.40sc04785
		SL2.40ch09	67.6621	9	5	2.02475	+	H_R-S_106_P09	TAIL	32.1805	3.21805e+07	SL2.40sc04785
		SL2.40ch09	67.6621	9	6	28.2235	+	H_Eco_012_D03	HEAD	32.4171	32417138	SL2.40sc04777
		SL2.40ch09	67.6621	9	6	28.2235	+	H_R-S_064_G22	TAIL	60.1569	6.01569e+07	SL2.40sc04777
		SL2.40ch09	67.6621	9	6	28.2235	+	H_R-S_018_A22	TAIL	60.4684	6.04684e+07	SL2.40sc04777
		SL2.40ch09	67.6621	9	7	2.72584	-	H_Eco_036_K02	HEAD	60.6614	6.06614e+07	SL2.40sc05269
		SL2.40ch09	67.6621	9	7	2.72584	-	H_Eco_017_K22	TAIL	62.8929	62892852	SL2.40sc05269
		SL2.40ch09	67.6621	9	7	2.72584	-	H_R-S_101_O20	TAIL	63.1792	63179193	SL2.40sc05269
		SL2.40ch09	67.6621	9	8	1.28373	+	H_R-S_122_L20	HEAD	63.3859	63385926	SL2.40sc03852
		SL2.40ch09	67.6621	9	8	1.28373	+	H_R-S_042_D22	TAIL	64.3076	6.43076e+07	SL2.40sc03852
		SL2.40ch09	67.6621	9	8	1.28373	+	H_Hind_033_M15	TAIL	64.459	64458950	SL2.40sc03852
		SL2.40ch09	67.6621	9	9	2.51149	+	H_R-S_079_H08	HEAD	64.9479	64947857	SL2.40sc04828
		SL2.40ch09	67.6621	9	9	2.51149	+	H_Mbo_013_H16	HEAD	65.1344	65134352	SL2.40sc04828
		SL2.40ch09	67.6621	9	9	2.51149	+	H_R-S_086_F16	TAIL	66.9216	66921609	SL2.40sc04828
		SL2.40ch09	67.6621	9	10	0.605667	-	H_R-S_057_K02	HEAD	67.1504	6.71504e+07	SL2.40sc06214
		SL2.40ch09	67.6621	9	10	0.605667	-	H_Eco_027_G12	TAIL	67.4697	67469708	SL2.40sc06214
		SL2.40ch10	64.8343	10	1	5.34572	-	H_Eco_027_L04	HEAD	0.146344	146344	SL2.40sc05925
		SL2.40ch10	64.8343	10	1	5.34572	-	H_Eco_009_D07	TAIL	5.15607	5.15607e+06	SL2.40sc05925
		SL2.40ch10	64.8343	10	2	16.4678	-	H_Hind_023_E16	HEAD	5.44125	5.44125e+06	SL2.40sc03798
		SL2.40ch10	64.8343	10	2	16.4678	-	H_R-S_071_N16	TAIL	21.7116	21711591	SL2.40sc03798
		SL2.40ch10	64.8343	10	3	31.1223	-	H_R-S_042_K13	HEAD	21.9425	2.19425e+07	SL2.40sc05632
		SL2.40ch10	64.8343	10	3	31.1223	-	H_R-S_121_P17	TAIL	52.7062	5.27062e+07	SL2.40sc05632
		SL2.40ch10	64.8343	10	4	3.93194	0	H_Eco_029_F05	HEAD	53.1377	5.31377e+07	SL2.40sc04872
		SL2.40ch10	64.8343	10	4	3.93194	0	H_Mbo_011_N01	TAIL	56.7353	5.67353e+07	SL2.40sc04872
		SL2.40ch10	64.8343	10	6	7.9484	+	H_Eco_036_N16	HEAD	57.027	57027015	SL2.40sc04199
		SL2.40ch10	64.8343	10	6	7.9484	+	H_Eco_013_B18	HEAD	57.3581	5.73581e+07	SL2.40sc04199
		SL2.40ch10	64.8343	10	6	7.9484	+	H_Eco_008_A07	TAIL	64.6463	64646350	SL2.40sc04199
		SL2.40ch11	53.386	11	1	15.1764	+	H_R-S_029_B21	HEAD	0.143701	143700	SL2.40sc03748
		SL2.40ch11	53.386	11	1	15.1764	+	H_Eco_018_D15	TAIL	14.9979	1.49979e+07	SL2.40sc03748
		SL2.40ch11	53.386	11	2	7.97739	0	H_R-S_082_L15	HEAD	15.3164	15316384	SL2.40sc04054
		SL2.40ch11	53.386	11	2	7.97739	0	H_Eco_027_A06	TAIL	23.0116	2.30116e+07	SL2.40sc04054
		SL2.40ch11	53.386	11	3	17.4018	0	H_R-S_045_H10	HEAD	23.3016	23301618	SL2.40sc03752
		SL2.40ch11	53.386	11	3	17.4018	0	H_Eco_031_L09	TAIL	40.4418	40441821	SL2.40sc03752
		SL2.40ch11	53.386	11	4	2.50773	0	H_Hind_008_F06	HEAD	40.682	4.0682e+07	SL2.40sc06763
		SL2.40ch11	53.386	11	4	2.50773	0	H_Hind_004_F15	TAIL	42.8551	4.28551e+07	SL2.40sc06763
		SL2.40ch11	53.386	11	5	2.09817	0	H_R-S_084_O21	HEAD	43.3232	4.33232e+07	SL2.40sc06137
		SL2.40ch11	53.386	11	5	2.09817	0	H_R-S_017_L16	TAIL	44.9978	4.49978e+07	SL2.40sc06137
		SL2.40ch11	53.386	11	6	8.22397	+	H_R-S_105_E01	HEAD	45.2669	45266878	SL2.40sc03876
		SL2.40ch11	53.386	11	6	8.22397	+	H_R-S_014_A19	TAIL	53.1696	5.31696e+07	SL2.40sc03876
		SL2.40ch12	65.4863	12	1	16.0919	+	H_Mbo_031_A05	HEAD	0.143104	143104	SL2.40sc04607
		SL2.40ch12	65.4863	12	1	16.0919	+	H_R-S_107_H10	TAIL	16.0027	16002687	SL2.40sc04607
		SL2.40ch12	65.4863	12	2	5.71776	0	H_Hind_021_I17	HEAD	16.3537	16353707	SL2.40sc04878
		SL2.40ch12	65.4863	12	2	5.71776	0	H_R-S_117_K22	HEAD	16.5721	16572147	SL2.40sc04878
		SL2.40ch12	65.4863	12	2	5.71776	0	H_R-S_113_K16	TAIL	21.6945	2.16945e+07	SL2.40sc04878
		SL2.40ch12	65.4863	12	3	25.1646	+	H_Mbo_034_E02	HEAD	22.0758	2.20758e+07	SL2.40sc04057
		SL2.40ch12	65.4863	12	3	25.1646	+	H_R-S_080_O13	HEAD	22.2893	22289276	SL2.40sc04057
		SL2.40ch12	65.4863	12	3	25.1646	+	H_Eco_003_J03	TAIL	46.763	4.6763e+07	SL2.40sc04057
		SL2.40ch12	65.4863	12	4	1.6075	-	H_R-S_063_I06	HEAD	47.0985	4.70985e+07	SL2.40sc04915
		SL2.40ch12	65.4863	12	4	1.6075	-	H_Mbo_011_A16	TAIL	48.1138	4.81138e+07	SL2.40sc04915
		SL2.40ch12	65.4863	12	5	5.74966	-	H_Eco_035_L20	HEAD	48.749	48749007	SL2.40sc04757
		SL2.40ch12	65.4863	12	5	5.74966	-	H_Eco_039_A22	TAIL	54.0084	54008421	SL2.40sc04757
		SL2.40ch12	65.4863	12	5	5.74966	-	H_R-S_025_L08	TAIL	54.2074	5.42074e+07	SL2.40sc04757
		SL2.40ch12	65.4863	12	6	1.28773	0	H_Hind_026_H01	HEAD	54.4598	54459824	SL2.40sc04266
		SL2.40ch12	65.4863	12	6	1.28773	0	H_R-S_113_I07	TAIL	55.4756	5.54756e+07	SL2.40sc04266
		SL2.40ch12	65.4863	12	7	4.91206	0	H_Mbo_038_B10	HEAD	55.859	55858991	SL2.40sc04039
		SL2.40ch12	65.4863	12	7	4.91206	0	H_R-S_012_P09	TAIL	60.2975	60297464	SL2.40sc04039
		SL2.40ch12	65.4863	12	8	1.20326	0	H_R-S_073_I14	HEAD	60.654	60653979	SL2.40sc06147
		SL2.40ch12	65.4863	12	8	1.20326	0	H_Mbo_007_O03	TAIL	61.4037	61403681	SL2.40sc06147
		SL2.40ch12	65.4863	12	8	1.20326	0	H_R-S_111_C15	TAIL	61.5171	61517129	SL2.40sc06147
		SL2.40ch12	65.4863	12	9	1.20346	+	H_Eco_031_M18	HEAD	61.9226	6.19226e+07	SL2.40sc05611
		SL2.40ch12	65.4863	12	9	1.20346	+	H_R-S_051_F01	TAIL	62.6914	62691443	SL2.40sc05611
		SL2.40ch12	65.4863	12	10	2.5474	-	H_Hind_023_E17	HEAD	63.0984	6.30984e+07	SL2.40sc05380
		SL2.40ch12	65.4863	12	10	2.5474	-	H_R-S_021_L17	TAIL	65.3611	C	SL2.40sc05380

## Sheet: master scaffold BAC list #2
Table S1. Part B. Master Scaffold List containing all BACs mapped to the scaffolds of tomato	LIB	PLATE	WELL	NUM_WGP_TAGS	NUM_BES	CHR_LEFT_POS	CHR_RIGHT_POS	CHR_ID	Scaffold	SCF_ID	SCF_ORIENT	SCF_POS_LP	SCF_POS_RP
	MBO	25	I12	11	1	12560	53832	1	1	SL2.40sc04133	-	32975038	32933766
	MBO	16	N20	49	2	319930	461804	1	1	SL2.40sc04133	-	32667668	32525794
Legend:	HIN	14	F08	36	1	384445	494686	1	1	SL2.40sc04133	-	32603153	32492912
	MBO	34	M04	43	2	479256	622643	1	1	SL2.40sc04133	-	32508342	32364955
LIB = Library source: MBO = MboI; HIN = HindIII; ECO = EcoRI; FOS = fosmid, RS = random shear	HIN	37	P04	32	2	500504	594797	1	1	SL2.40sc04133	-	32487094	32392801
PLATE and WELL = plate and well coordinates of the clone	ECO	29	K20	5	2	513497	529534	1	1	SL2.40sc04133	-	32474101	32458064
NUM_WGP_TAGS = number of mapped whole genome profiling tags	ECO	14	K03	35	1	513497	635067	1	1	SL2.40sc04133	-	32474101	32352531
NUM_BES = number of mapped BAC end sequences	ECO	30	A07	28	2	513738	613230	1	1	SL2.40sc04133	-	32473860	32374368
CHR_ID = chromosome ID	ECO	27	E07	27	2	514550	613250	1	1	SL2.40sc04133	-	32473048	32374348
Scaffold = number based on linkage map positioning	ECO	4	L16	35	2	529554	660462	1	1	SL2.40sc04133	-	32458044	32327136
CHR_LEFT_POS and CHR_RIGHT_POS = position of mapped sequences on chromosome	ECO	23	B06	25	2	529554	635067	1	1	SL2.40sc04133	-	32458044	32352531
SCF_ID = scaffold ID	HIN	34	F21	8	2	769529	893362	1	1	SL2.40sc04133	-	32218069	32094236
SCF_ORIENT = scaffold orientation	MBO	38	B07	12	2	774034	867710	1	1	SL2.40sc04133	-	32213564	32119888
SCF_POS_LP and SCF_POS_RP = position of mapped sequences on scaffold	ECO	38	B01	27	2	874450	990317	1	1	SL2.40sc04133	-	32113148	31997281
	HIN	40	O05	6	2	878006	1000061	1	1	SL2.40sc04133	-	32109592	31987537
	HIN	17	H04	39	2	893359	1022533	1	1	SL2.40sc04133	-	32094239	31965065
Color-coding:	ECO	33	E04	14	1	1059844	1149162	1	1	SL2.40sc04133	-	31927754	31838436
	MBO	39	P11	37	2	1196542	1311386	1	1	SL2.40sc04133	-	31791056	31676212
BAC used for FISH for scaffold order and orientation	ECO	33	O15	51	1	1224806	1326789	1	1	SL2.40sc04133	-	31762792	31660809
BAC chosen as a FISH candidate	ECO	37	M15	55	2	1232238	1351943	1	1	SL2.40sc04133	-	31755360	31635655
	MBO	6	E19	16	1	1251581	S1	1	1	SL2.40sc04133	-	31736017	31571282
	MBO	36	P12	48	1	1362652	1447257	1	1	SL2.40sc04133	-	31624946	31540341
	ECO	4	N09	71	1	1367383	1508781	1	1	SL2.40sc04133	-	31620215	31478817
	HIN	28	E07	38	1	1411671	1543353	1	1	SL2.40sc04133	-	31575927	31444245
	ECO	16	B18	6	2	1644645	1734651	1	1	SL2.40sc04133	-	31342953	31252947
	ECO	36	K19	24	2	1651401	1758815	1	1	SL2.40sc04133	-	31336197	31228783
	HIN	39	O22	30	2	1702401	1813636	1	1	SL2.40sc04133	-	31285197	31173962
	HIN	26	A12	69	2	2105110	2258920	1	1	SL2.40sc04133	-	30882488	30728678
	HIN	4	G22	51	1	2111083	2254771	1	1	SL2.40sc04133	-	30876515	30732827
	MBO	20	P10	43	2	2134371	2232480	1	1	SL2.40sc04133	-	30853227	30755118
	ECO	17	G05	20	2	2224749	2339952	1	1	SL2.40sc04133	-	30762849	30647646
	MBO	4	M05	41	2	2309968	2446507	1	1	SL2.40sc04133	-	30677630	30541091
	MBO	14	L22	35	2	2318532	2451896	1	1	SL2.40sc04133	-	30669066	30535702
	HIN	19	F13	10	1	2344516	2420449	1	1	SL2.40sc04133	-	30643082	30567149
	HIN	34	G21	24	2	2359218	2454015	1	1	SL2.40sc04133	-	30628380	30533583
	ECO	5	H09	25	2	2364993	2492473	1	1	SL2.40sc04133	-	30622605	30495125
	MBO	30	B02	26	2	2374557	2513735	1	1	SL2.40sc04133	-	30613041	30473863
	ECO	24	B05	49	2	2404880	2551304	1	1	SL2.40sc04133	-	30582718	30436294
	ECO	37	E02	46	2	2443687	2555008	1	1	SL2.40sc04133	-	30543911	30432590
	HIN	9	I12	44	2	2492651	2627586	1	1	SL2.40sc04133	-	30494947	30360012
	HIN	13	G11	44	2	2524533	2641603	1	1	SL2.40sc04133	-	30463065	30345995
	MBO	36	C24	41	2	2524769	2611003	1	1	SL2.40sc04133	-	30462829	30376595
	HIN	14	K04	31	2	2717078	2831808	1	1	SL2.40sc04133	-	30270520	30155790
	ECO	18	P17	40	1	2722706	2830804	1	1	SL2.40sc04133	-	30264892	30156794
	MBO	29	K19	48	1	2730760	2893972	1	1	SL2.40sc04133	-	30256838	30093626
	HIN	2	K10	42	2	2744035	2868075	1	1	SL2.40sc04133	-	30243563	30119523
	ECO	6	F07	27	2	2744080	2831954	1	1	SL2.40sc04133	-	30243518	30155644
	ECO	4	P23	32	2	2768680	2870009	1	1	SL2.40sc04133	-	30218918	30117589
	HIN	32	K21	29	2	2770443	2865703	1	1	SL2.40sc04133	-	30217155	30121895
	ECO	32	J14	32	2	2771263	2869855	1	1	SL2.40sc04133	-	30216335	30117743
	ECO	3	H16	4	2	2771263	2786770	1	1	SL2.40sc04133	-	30216335	30200828
	MBO	34	O03	37	2	2910317	3036946	1	1	SL2.40sc04133	-	30077281	29950652
	ECO	7	K19	34	2	2954795	3074820	1	1	SL2.40sc04133	-	30032803	29912778
	ECO	30	F03	26	2	2954834	3055495	1	1	SL2.40sc04133	-	30032764	29932103
	MBO	11	O15	52	2	2981341	3140395	1	1	SL2.40sc04133	-	30006257	29847203
	MBO	31	M24	39	1	3013299	3127435	1	1	SL2.40sc04133	-	29974299	29860163
	HIN	40	F16	44	2	3018075	3152262	1	1	SL2.40sc04133	-	29969523	29835336
	HIN	34	D09	51	2	3022674	3187198	1	1	SL2.40sc04133	-	29964924	29800400
	HIN	17	C15	22	2	3036712	3111692	1	1	SL2.40sc04133	-	29950886	29875906
	ECO	16	B04	35	2	3067703	3164892	1	1	SL2.40sc04133	-	29919895	29822706
	MBO	3	G20	30	2	3091504	3232682	1	1	SL2.40sc04133	-	29896094	29754916
	HIN	23	B09	29	1	3274624	3386244	1	1	SL2.40sc04133	-	29712974	29601354
	HIN	24	I20	12	1	3284300	3383158	1	1	SL2.40sc04133	-	29703298	29604440
	ECO	4	F04	15	2	3338581	3446722	1	1	SL2.40sc04133	-	29649017	29540876
	ECO	7	G19	6	1	3343257	3383158	1	1	SL2.40sc04133	-	29644341	29604440
	ECO	22	H17	9	1	3343257	3445642	1	1	SL2.40sc04133	-	29644341	29541956
	HIN	25	O21	9	2	3370233	3479446	1	1	SL2.40sc04133	-	29617365	29508152
	HIN	23	M06	4	2	3386503	3514128	1	1	SL2.40sc04133	-	29601095	29473470
	HIN	24	P20	7	2	3460317	3500912	1	1	SL2.40sc04133	-	29527281	29486686
	ECO	20	F08	30	2	3668499	3775059	1	1	SL2.40sc04133	-	29319099	29212539
	HIN	9	I03	27	1	3678407	3768364	1	1	SL2.40sc04133	-	29309191	29219234
	ECO	35	J02	28	1	3697332	3778351	1	1	SL2.40sc04133	-	29290266	29209247
	ECO	4	G23	26	1	3698178	3809658	1	1	SL2.40sc04133	-	29289420	29177940
	ECO	9	E22	32	2	3698178	3819637	1	1	SL2.40sc04133	-	29289420	29167961
	ECO	25	F05	23	2	3859543	3963132	1	1	SL2.40sc04133	-	29128055	29024466
	HIN	5	E01	49	2	3879818	4016215	1	1	SL2.40sc04133	-	29107780	28971383
	MBO	34	E21	26	2	4061829	4189188	1	1	SL2.40sc04133	-	28925769	28798410
	ECO	36	B02	37	2	4092737	4192464	1	1	SL2.40sc04133	-	28894861	28795134
	ECO	4	J10	31	1	4108963	4200221	1	1	SL2.40sc04133	-	28878635	28787377
	ECO	38	I03	23	1	4231734	4334094	1	1	SL2.40sc04133	-	28755864	28653504
	ECO	6	E01	22	1	4247305	4357706	1	1	SL2.40sc04133	-	28740293	28629892
	ECO	8	P19	20	1	4261688	4367612	1	1	SL2.40sc04133	-	28725910	28619986
	ECO	14	I24	15	1	4405444	4497862	1	1	SL2.40sc04133	-	28582154	28489736
	MBO	9	B05	19	2	4405927	4535596	1	1	SL2.40sc04133	-	28581671	28452002
	MBO	31	G01	13	2	4415136	4562639	1	1	SL2.40sc04133	-	28572462	28424959
	ECO	19	F22	12	2	4420756	4517859	1	1	SL2.40sc04133	-	28566842	28469739
	MBO	34	B20	36	2	4637667	4757609	1	1	SL2.40sc04133	-	28349931	28229989
	ECO	14	H23	28	1	4669937	4791386	1	1	SL2.40sc04133	-	28317661	28196212
	MBO	4	A17	21	2	5006128	5125113	1	1	SL2.40sc04133	-	27981470	27862485
	ECO	9	A13	17	1	5016827	5118625	1	1	SL2.40sc04133	-	27970771	27868973
	HIN	28	J11	17	2	5030980	5169780	1	1	SL2.40sc04133	-	27956618	27817818
	HIN	18	H05	13	2	5035237	5122693	1	1	SL2.40sc04133	-	27952361	27864905
	HIN	34	I22	16	2	5078909	5165283	1	1	SL2.40sc04133	-	27908689	27822315
	HIN	5	A20	34	2	5142066	5273357	1	1	SL2.40sc04133	-	27845532	27714241
	HIN	1	N03	11	2	5181603	5260218	1	1	SL2.40sc04133	-	27805995	27727380
	HIN	23	G10	12	1	5222865	5272566	1	1	SL2.40sc04133	-	27764733	27715032
	MBO	29	A16	37	2	5248237	5382828	1	1	SL2.40sc04133	-	27739361	27604770
	HIN	17	B19	30	1	5291593	5372243	1	1	SL2.40sc04133	-	27696005	27615355
	MBO	26	N01	26	2	5292553	5468554	1	1	SL2.40sc04133	-	27695045	27519044
	ECO	10	H15	34	1	5300252	5422281	1	1	SL2.40sc04133	-	27687346	27565317
	HIN	32	H01	25	2	5313299	5430848	1	1	SL2.40sc04133	-	27674299	27556750
	ECO	39	M23	22	2	5339184	5435391	1	1	SL2.40sc04133	-	27648414	27552207
	MBO	25	A11	38	1	5344759	5488652	1	1	SL2.40sc04133	-	27642839	27498946
	HIN	2	N12	22	2	5349191	5460616	1	1	SL2.40sc04133	-	27638407	27526982
	HIN	27	O17	20	1	5358953	5448888	1	1	SL2.40sc04133	-	27628645	27538710
	MBO	36	L11	17	2	5374054	5466360	1	1	SL2.40sc04133	-	27613544	27521238
	MBO	26	N21	23	2	5415350	5564834	1	1	SL2.40sc04133	-	27572248	27422764
	ECO	4	B10	15	1	5420422	5462837	1	1	SL2.40sc04133	-	27567176	27524761
	ECO	28	B02	30	1	5420422	5539170	1	1	SL2.40sc04133	-	27567176	27448428
	MBO	9	F13	19	1	5420422	5530618	1	1	SL2.40sc04133	-	27567176	27456980
	HIN	4	D06	27	1	5431822	5576250	1	1	SL2.40sc04133	-	27555776	27411348
	ECO	22	C20	30	2	5448837	5574269	1	1	SL2.40sc04133	-	27538761	27413329
	ECO	30	K04	32	2	5448848	5568051	1	1	SL2.40sc04133	-	27538750	27419547
	HIN	25	J22	34	2	5449326	5570378	1	1	SL2.40sc04133	-	27538272	27417220
	HIN	29	L22	19	1	5457601	5509359	1	1	SL2.40sc04133	-	27529997	27478239
	ECO	20	A08	22	2	5533407	5632841	1	1	SL2.40sc04133	-	27454191	27354757
	ECO	30	B05	21	1	5574071	5695200	1	1	SL2.40sc04133	-	27413527	27292398
	ECO	8	I03	16	2	5599369	5696039	1	1	SL2.40sc04133	-	27388229	27291559
	ECO	7	N02	35	2	5660950	5795265	1	1	SL2.40sc04133	-	27326648	27192333
	ECO	24	J07	25	2	5670328	5777770	1	1	SL2.40sc04133	-	27317270	27209828
	HIN	22	J09	5	1	5695200	5780305	1	1	SL2.40sc04133	-	27292398	27207293
	HIN	3	D15	28	2	5698569	5795727	1	1	SL2.40sc04133	-	27289029	27191871
	HIN	14	C16	20	2	5716792	5787231	1	1	SL2.40sc04133	-	27270806	27200367
	ECO	10	B14	25	1	5823279	5898418	1	1	SL2.40sc04133	-	27164319	27089180
	HIN	14	M24	29	2	5868085	5965587	1	1	SL2.40sc04133	-	27119513	27022011
	ECO	11	A11	17	2	5868540	5981613	1	1	SL2.40sc04133	-	27119058	27005985
	ECO	40	P08	29	2	5877567	6000221	1	1	SL2.40sc04133	-	27110031	26987377
	HIN	15	I24	4	2	5892160	5934297	1	1	SL2.40sc04133	-	27095438	27053301
	HIN	2	M21	11	2	5906493	6001610	1	1	SL2.40sc04133	-	27081105	26985988
	ECO	12	M13	17	2	5922426	6061152	1	1	SL2.40sc04133	-	27065172	26926446
	ECO	27	P16	12	1	5945289	6056240	1	1	SL2.40sc04133	-	27042309	26931358
	ECO	28	L21	18	1	5946016	6055037	1	1	SL2.40sc04133	-	27041582	26932561
	HIN	38	E01	14	2	5965584	6063650	1	1	SL2.40sc04133	-	27022014	26923948
	HIN	13	K23	16	1	6055037	6144722	1	1	SL2.40sc04133	-	26932561	26842876
	ECO	32	I08	21	2	6061157	6167074	1	1	SL2.40sc04133	-	26926441	26820524
	HIN	32	C03	22	2	6063671	6181136	1	1	SL2.40sc04133	-	26923927	26806462
	ECO	13	J04	19	2	6066230	6170870	1	1	SL2.40sc04133	-	26921368	26816728
	MBO	20	I15	22	1	6095307	6186904	1	1	SL2.40sc04133	-	26892291	26800694
	ECO	10	J05	36	2	6103087	6212215	1	1	SL2.40sc04133	-	26884511	26775383
	MBO	3	J24	5	1	6230242	6236818	1	1	SL2.40sc04133	-	26757356	26750780
	HIN	38	A07	42	2	6252467	6369904	1	1	SL2.40sc04133	-	26735131	26617694
	ECO	8	E05	26	2	6403366	6493359	1	1	SL2.40sc04133	-	26584232	26494239
	ECO	34	G16	42	2	6415494	6534437	1	1	SL2.40sc04133	-	26572104	26453161
	ECO	22	L02	18	2	6509954	6589845	1	1	SL2.40sc04133	-	26477644	26397753
	MBO	5	K14	35	2	6580253	6733495	1	1	SL2.40sc04133	-	26407345	26254103
	ECO	5	N01	35	1	6580431	6713130	1	1	SL2.40sc04133	-	26407167	26274468
	HIN	13	J09	32	1	6615805	6735446	1	1	SL2.40sc04133	-	26371793	26252152
	MBO	9	L08	31	2	6631206	6805105	1	1	SL2.40sc04133	-	26356392	26182493
	MBO	7	C19	25	2	6661254	6787111	1	1	SL2.40sc04133	-	26326344	26200487
	MBO	34	H15	30	2	6698250	6834419	1	1	SL2.40sc04133	-	26289348	26153179
	ECO	8	K06	30	2	6718235	6834412	1	1	SL2.40sc04133	-	26269363	26153186
	HIN	20	M05	30	1	6733010	6840359	1	1	SL2.40sc04133	-	26254588	26147239
	ECO	4	H09	20	2	6744236	6834437	1	1	SL2.40sc04133	-	26243362	26153161
	HIN	37	E20	24	2	6747484	6849285	1	1	SL2.40sc04133	-	26240114	26138313
	ECO	33	O22	21	2	6761547	6862945	1	1	SL2.40sc04133	-	26226051	26124653
	HIN	8	E13	33	1	6765573	6885903	1	1	SL2.40sc04133	-	26222025	26101695
	HIN	34	I06	26	1	6786481	6885903	1	1	SL2.40sc04133	-	26201117	26101695
	HIN	12	I16	27	1	6814669	6909739	1	1	SL2.40sc04133	-	26172929	26077859
	MBO	26	C20	10	1	6875630	6964548	1	1	SL2.40sc04133	-	26111968	26023050
	MBO	37	G20	20	2	6931370	7043589	1	1	SL2.40sc04133	-	26056228	25944009
	MBO	22	H03	19	2	6933723	7027908	1	1	SL2.40sc04133	-	26053875	25959690
	ECO	40	A14	5	1	6994388	6998385	1	1	SL2.40sc04133	-	25993210	25989213
	ECO	40	G13	8	1	7002756	7111917	1	1	SL2.40sc04133	-	25984842	25875681
	ECO	30	M01	34	1	7044486	7169242	1	1	SL2.40sc04133	-	25943112	25818356
	MBO	30	D12	21	1	7044486	7177046	1	1	SL2.40sc04133	-	25943112	25810552
	ECO	5	L05	33	2	7045192	7151991	1	1	SL2.40sc04133	-	25942406	25835607
	HIN	33	O24	26	2	7054120	7170201	1	1	SL2.40sc04133	-	25933478	25817397
	MBO	8	B18	42	1	7212252	7371049	1	1	SL2.40sc04133	-	25775346	25616549
	HIN	15	A07	22	2	7243321	7345340	1	1	SL2.40sc04133	-	25744277	25642258
	MBO	23	E17	29	1	7257512	7401272	1	1	SL2.40sc04133	-	25730086	25586326
	MBO	39	N09	16	2	7257738	7340110	1	1	SL2.40sc04133	-	25729860	25647488
	HIN	11	E11	28	2	7272194	7401671	1	1	SL2.40sc04133	-	25715404	25585927
	ECO	12	P05	12	2	7283254	7405650	1	1	SL2.40sc04133	-	25704344	25581948
	ECO	37	E23	16	2	7285611	7378387	1	1	SL2.40sc04133	-	25701987	25609211
	HIN	5	O11	44	2	7300163	7454659	1	1	SL2.40sc04133	-	25687435	25532939
	MBO	24	K05	44	2	7306104	7454102	1	1	SL2.40sc04133	-	25681494	25533496
	ECO	38	E08	28	2	7306418	7413777	1	1	SL2.40sc04133	-	25681180	25573821
	MBO	6	I23	34	2	7308677	7438570	1	1	SL2.40sc04133	-	25678921	25549028
	ECO	9	F13	28	1	7330285	7443610	1	1	SL2.40sc04133	-	25657313	25543988
	ECO	30	I22	37	2	7360338	7478191	1	1	SL2.40sc04133	-	25627260	25509407
	HIN	29	E20	14	1	7387943	7428091	1	1	SL2.40sc04133	-	25599655	25559507
	MBO	26	L12	37	2	7390662	7521826	1	1	SL2.40sc04133	-	25596936	25465772
	HIN	11	J23	36	2	7416976	7525842	1	1	SL2.40sc04133	-	25570622	25461756
	MBO	37	H09	45	2	7429776	7556345	1	1	SL2.40sc04133	-	25557822	25431253
	MBO	23	J20	18	1	7443610	7563558	1	1	SL2.40sc04133	-	25543988	25424040
	HIN	26	L06	55	2	7512227	7668025	1	1	SL2.40sc04133	-	25475371	25319573
	HIN	10	O07	31	1	7520056	7637176	1	1	SL2.40sc04133	-	25467542	25350422
	MBO	6	F20	39	2	7557316	7662803	1	1	SL2.40sc04133	-	25430282	25324795
	HIN	33	I01	42	2	7563456	7685756	1	1	SL2.40sc04133	-	25424142	25301842
	ECO	37	P01	40	2	7571559	7700644	1	1	SL2.40sc04133	-	25416039	25286954
	MBO	12	F14	35	2	7603825	7756948	1	1	SL2.40sc04133	-	25383773	25230650
	HIN	9	E04	45	2	7642626	7789202	1	1	SL2.40sc04133	-	25344972	25198396
	ECO	3	E17	52	2	7685560	7818928	1	1	SL2.40sc04133	-	25302038	25168670
	HIN	19	M10	4	2	7685753	7705984	1	1	SL2.40sc04133	-	25301845	25281614
	HIN	12	M19	38	2	7726552	7856474	1	1	SL2.40sc04133	-	25261046	25131124
	MBO	34	A07	41	2	7744821	7860641	1	1	SL2.40sc04133	-	25242777	25126957
	ECO	2	G14	45	2	7760398	7877399	1	1	SL2.40sc04133	-	25227200	25110199
	ECO	29	H12	33	2	7760738	7859179	1	1	SL2.40sc04133	-	25226860	25128419
	ECO	1	N16	48	2	7860012	7983040	1	1	SL2.40sc04133	-	25127586	25004558
	MBO	32	O06	47	2	7860709	7984356	1	1	SL2.40sc04133	-	25126889	25003242
	HIN	13	C17	65	2	7878598	8023427	1	1	SL2.40sc04133	-	25109000	24964171
	MBO	29	D24	37	2	7885104	7997306	1	1	SL2.40sc04133	-	25102494	24990292
	HIN	25	E20	38	2	7966429	8092978	1	1	SL2.40sc04133	-	25021169	24894620
	MBO	31	G14	35	2	7994420	8104407	1	1	SL2.40sc04133	-	24993178	24883191
	MBO	24	K22	25	1	8008288	8092972	1	1	SL2.40sc04133	-	24979310	24894626
	ECO	22	C16	35	2	8013729	8123651	1	1	SL2.40sc04133	-	24973869	24863947
	ECO	12	N18	14	2	8017959	8130065	1	1	SL2.40sc04133	-	24969639	24857533
	ECO	20	J17	34	1	8017959	8135579	1	1	SL2.40sc04133	-	24969639	24852019
	MBO	8	D16	32	1	8112200	8264131	1	1	SL2.40sc04133	-	24875398	24723467
	MBO	19	I07	30	2	8216319	8320693	1	1	SL2.40sc04133	-	24771279	24666905
	HIN	21	J13	25	2	8219358	8335870	1	1	SL2.40sc04133	-	24768240	24651728
	MBO	36	G20	37	2	8290187	8410195	1	1	SL2.40sc04133	-	24697411	24577403
	ECO	26	E23	23	1	8315406	8422521	1	1	SL2.40sc04133	-	24672192	24565077
	HIN	40	H13	4	2	8341714	8480826	1	1	SL2.40sc04133	-	24645884	24506772
	MBO	14	G17	22	2	8357708	8511720	1	1	SL2.40sc04133	-	24629890	24475878
	MBO	16	C21	59	2	8376450	8550678	1	1	SL2.40sc04133	-	24611148	24436920
	HIN	40	B10	9	2	8382552	8551954	1	1	SL2.40sc04133	-	24605046	24435644
	MBO	4	D08	55	2	8393307	8525303	1	1	SL2.40sc04133	-	24594291	24462295
	MBO	32	K17	39	2	8407025	8504922	1	1	SL2.40sc04133	-	24580573	24482676
	MBO	5	A10	47	2	8411314	8551164	1	1	SL2.40sc04133	-	24576284	24436434
	MBO	9	G07	47	2	8417092	8574578	1	1	SL2.40sc04133	-	24570506	24413020
	HIN	3	N08	20	2	8421435	8558744	1	1	SL2.40sc04133	-	24566163	24428854
	MBO	14	F23	19	2	8428166	8559799	1	1	SL2.40sc04133	-	24559432	24427799
	MBO	38	I11	37	1	8496751	8595285	1	1	SL2.40sc04133	-	24490847	24392313
	ECO	35	I13	45	2	8512090	8639792	1	1	SL2.40sc04133	-	24475508	24347806
	MBO	5	L03	43	2	8517100	8686552	1	1	SL2.40sc04133	-	24470498	24301046
	HIN	8	A18	30	1	8551098	8666949	1	1	SL2.40sc04133	-	24436500	24320649
	HIN	28	N16	34	2	8557187	8660864	1	1	SL2.40sc04133	-	24430411	24326734
	HIN	3	C06	28	2	8590574	8686090	1	1	SL2.40sc04133	-	24397024	24301508
	ECO	18	M12	40	2	8600505	8738628	1	1	SL2.40sc04133	-	24387093	24248970
	MBO	40	N05	38	2	8610261	8760415	1	1	SL2.40sc04133	-	24377337	24227183
	ECO	1	I09	5	2	8617514	8734897	1	1	SL2.40sc04133	-	24370084	24252701
	ECO	10	N23	36	1	8639833	8762824	1	1	SL2.40sc04133	-	24347765	24224774
	ECO	20	D20	39	2	8642279	8781142	1	1	SL2.40sc04133	-	24345319	24206456
	ECO	1	J14	7	2	8642312	8762842	1	1	SL2.40sc04133	-	24345286	24224756
	MBO	16	P18	37	2	8659838	8805530	1	1	SL2.40sc04133	-	24327760	24182068
	HIN	37	E23	53	2	8660902	8841811	1	1	SL2.40sc04133	-	24326696	24145787
	MBO	15	A05	19	2	8705507	8813086	1	1	SL2.40sc04133	-	24282091	24174512
	MBO	17	A02	59	1	8706468	8888025	1	1	SL2.40sc04133	-	24281130	24099573
	MBO	7	M07	12	2	8727076	8859742	1	1	SL2.40sc04133	-	24260522	24127856
	ECO	2	M11	32	2	8740914	8838276	1	1	SL2.40sc04133	-	24246684	24149322
	HIN	15	K17	11	1	8768283	8822864	1	1	SL2.40sc04133	-	24219315	24164734
	HIN	24	B03	55	2	8780755	8931663	1	1	SL2.40sc04133	-	24206843	24055935
	MBO	7	K16	5	2	8782377	8939333	1	1	SL2.40sc04133	-	24205221	24048265
	ECO	29	B11	9	2	8788736	8926896	1	1	SL2.40sc04133	-	24198862	24060702
	HIN	19	O06	56	2	8816436	8962494	1	1	SL2.40sc04133	-	24171162	24025104
	ECO	29	M07	7	2	8820716	8942299	1	1	SL2.40sc04133	-	24166882	24045299
	HIN	3	L13	45	2	8823961	8939490	1	1	SL2.40sc04133	-	24163637	24048108
	ECO	30	G17	34	2	8828219	8912989	1	1	SL2.40sc04133	-	24159379	24074609
	MBO	40	G24	29	1	8839406	8978936	1	1	SL2.40sc04133	-	24148192	24008662
	HIN	31	D01	15	2	8863518	8966432	1	1	SL2.40sc04133	-	24124080	24021166
	MBO	32	L20	35	2	8949327	9072405	1	1	SL2.40sc04133	-	24038271	23915193
	HIN	15	J18	12	2	8962601	8981075	1	1	SL2.40sc04133	-	24024997	24006523
	MBO	13	G05	76	2	8970911	9144833	1	1	SL2.40sc04133	-	24016687	23842765
	ECO	28	C21	32	2	8973323	9076415	1	1	SL2.40sc04133	-	24014275	23911183
	ECO	27	O02	45	2	8987958	9117030	1	1	SL2.40sc04133	-	23999640	23870568
	MBO	40	J14	53	2	9020805	9168048	1	1	SL2.40sc04133	-	23966793	23819550
	HIN	16	A07	27	1	9027521	9091192	1	1	SL2.40sc04133	-	23960077	23896406
	ECO	24	I22	32	2	9037560	9117030	1	1	SL2.40sc04133	-	23950038	23870568
	HIN	11	C13	19	2	9039409	9174789	1	1	SL2.40sc04133	-	23948189	23812809
	MBO	14	C14	46	2	9043693	9169312	1	1	SL2.40sc04133	-	23943905	23818286
	HIN	12	C11	55	2	9052163	9185479	1	1	SL2.40sc04133	-	23935435	23802119
	ECO	5	C20	52	2	9088018	9182607	1	1	SL2.40sc04133	-	23899580	23804991
	HIN	31	O18	58	2	9094073	9219531	1	1	SL2.40sc04133	-	23893525	23768067
	HIN	33	N01	37	2	9139216	9250999	1	1	SL2.40sc04133	-	23848382	23736599
	ECO	21	E02	32	1	9205928	9333087	1	1	SL2.40sc04133	-	23781670	23654511
	HIN	25	J08	26	1	9248739	9348115	1	1	SL2.40sc04133	-	23738859	23639483
	HIN	24	M24	28	1	9268474	9378727	1	1	SL2.40sc04133	-	23719124	23608871
	MBO	13	C06	40	1	9301965	9444760	1	1	SL2.40sc04133	-	23685633	23542838
	ECO	7	P14	22	2	9332210	9427069	1	1	SL2.40sc04133	-	23655388	23560529
	ECO	13	C03	8	2	9333112	9481119	1	1	SL2.40sc04133	-	23654486	23506479
	HIN	28	I23	6	1	9389560	9451141	1	1	SL2.40sc04133	-	23598038	23536457
	HIN	15	I08	33	2	9405945	9531309	1	1	SL2.40sc04133	-	23581653	23456289
	HIN	3	M02	8	1	9438328	9508570	1	1	SL2.40sc04133	-	23549270	23479028
	MBO	13	M06	18	2	9589290	9681459	1	1	SL2.40sc04133	-	23398308	23306139
	ECO	35	G09	26	2	9628759	9743572	1	1	SL2.40sc04133	-	23358839	23244026
	ECO	19	H14	11	2	9636572	9698707	1	1	SL2.40sc04133	-	23351026	23288891
	MBO	21	M18	22	2	9638522	9739233	1	1	SL2.40sc04133	-	23349076	23248365
	MBO	11	H20	37	1	9708147	9836788	1	1	SL2.40sc04133	-	23279451	23150810
	MBO	39	J21	12	2	9727466	9824225	1	1	SL2.40sc04133	-	23260132	23163373
	MBO	19	O08	45	1	9796277	9939924	1	1	SL2.40sc04133	-	23191321	23047674
	ECO	29	B09	37	2	9811539	9940519	1	1	SL2.40sc04133	-	23176059	23047079
	ECO	39	O10	33	2	9815144	9929044	1	1	SL2.40sc04133	-	23172454	23058554
	MBO	16	M07	31	2	9833186	9970497	1	1	SL2.40sc04133	-	23154412	23017101
	HIN	17	M02	36	2	9841648	9981322	1	1	SL2.40sc04133	-	23145950	23006276
	MBO	34	E23	29	1	9841894	9973357	1	1	SL2.40sc04133	-	23145704	23014241
	HIN	10	J22	20	1	9918449	10013664	1	1	SL2.40sc04133	-	23069149	22973934
	MBO	22	O01	27	2	9975590	10074088	1	1	SL2.40sc04133	-	23012008	22913510
	MBO	12	I20	15	2	10007004	10143713	1	1	SL2.40sc04133	-	22980594	22843885
	MBO	24	F23	13	1	10034842	10143460	1	1	SL2.40sc04133	-	22952756	22844138
	ECO	6	K16	21	2	10069032	10193726	1	1	SL2.40sc04133	-	22918566	22793872
	MBO	16	C20	33	2	10113374	10256627	1	1	SL2.40sc04133	-	22874224	22730971
	HIN	39	H04	28	2	10171108	10277432	1	1	SL2.40sc04133	-	22816490	22710166
	ECO	33	N20	23	2	10216858	10349098	1	1	SL2.40sc04133	-	22770740	22638500
	MBO	18	G17	29	2	10277357	10436287	1	1	SL2.40sc04133	-	22710241	22551311
	ECO	38	C14	17	2	10292712	10405095	1	1	SL2.40sc04133	-	22694886	22582503
	HIN	17	H19	8	1	10332881	10371182	1	1	SL2.40sc04133	-	22654717	22616416
	HIN	33	I16	14	2	10375546	10497653	1	1	SL2.40sc04133	-	22612052	22489945
	MBO	31	L16	40	2	10378811	10539635	1	1	SL2.40sc04133	-	22608787	22447963
	HIN	26	L23	31	2	10380468	10528373	1	1	SL2.40sc04133	-	22607130	22459225
	HIN	9	I10	40	1	10381221	10528373	1	1	SL2.40sc04133	-	22606377	22459225
	HIN	23	A02	40	1	10386926	10526622	1	1	SL2.40sc04133	-	22600672	22460976
	HIN	31	E16	32	2	10431214	10566959	1	1	SL2.40sc04133	-	22556384	22420639
	ECO	8	P17	20	1	10488453	10595409	1	1	SL2.40sc04133	-	22499145	22392189
	MBO	8	N13	33	2	10512964	10658191	1	1	SL2.40sc04133	-	22474634	22329407
	ECO	22	K08	32	1	10516552	10643813	1	1	SL2.40sc04133	-	22471046	22343785
	ECO	4	G11	27	2	10527238	10628957	1	1	SL2.40sc04133	-	22460360	22358641
	ECO	33	K19	23	2	10536645	10620645	1	1	SL2.40sc04133	-	22450953	22366953
	ECO	38	E22	26	2	10536676	10638662	1	1	SL2.40sc04133	-	22450922	22348936
	MBO	35	P14	12	2	10547532	10682999	1	1	SL2.40sc04133	-	22440066	22304599
	HIN	9	H20	30	2	10561185	10690152	1	1	SL2.40sc04133	-	22426413	22297446
	HIN	12	J20	19	1	10567127	10662253	1	1	SL2.40sc04133	-	22420471	22325345
	MBO	17	C09	43	2	10585541	10707681	1	1	SL2.40sc04133	-	22402057	22279917
	ECO	15	G17	31	2	10620709	10730361	1	1	SL2.40sc04133	-	22366889	22257237
	HIN	27	C09	51	1	10638657	10796502	1	1	SL2.40sc04133	-	22348941	22191096
	HIN	32	F11	38	2	10650475	10777217	1	1	SL2.40sc04133	-	22337123	22210381
	MBO	39	J15	48	1	10693976	10832472	1	1	SL2.40sc04133	-	22293622	22155126
	HIN	38	H12	34	2	10696618	10828435	1	1	SL2.40sc04133	-	22290980	22159163
	ECO	4	L18	33	1	10698656	10819794	1	1	SL2.40sc04133	-	22288942	22167804
	ECO	14	O10	16	1	10718119	10819794	1	1	SL2.40sc04133	-	22269479	22167804
	HIN	21	G20	39	2	10737866	10866357	1	1	SL2.40sc04133	-	22249732	22121241
	MBO	25	E12	56	2	10748571	10906222	1	1	SL2.40sc04133	-	22239027	22081376
	HIN	14	M12	24	2	10756409	10823271	1	1	SL2.40sc04133	-	22231189	22164327
	ECO	37	E09	45	2	10768533	10897683	1	1	SL2.40sc04133	-	22219065	22089915
	MBO	10	P17	49	2	10769696	10936691	1	1	SL2.40sc04133	-	22217902	22050907
	MBO	11	P16	47	1	10779659	10919657	1	1	SL2.40sc04133	-	22207939	22067941
	ECO	16	I10	30	2	10789400	10893604	1	1	SL2.40sc04133	-	22198198	22093994
	MBO	40	B22	45	2	10838278	10971761	1	1	SL2.40sc04133	-	22149320	22015837
	MBO	2	N08	44	2	10870853	11020107	1	1	SL2.40sc04133	-	22116745	21967491
	MBO	22	I09	24	1	10914344	11014459	1	1	SL2.40sc04133	-	22073254	21973139
	ECO	30	C22	48	2	10944720	11067462	1	1	SL2.40sc04133	-	22042878	21920136
	ECO	31	I17	28	2	10947602	11047709	1	1	SL2.40sc04133	-	22039996	21939889
	ECO	8	K19	45	2	10959361	11072188	1	1	SL2.40sc04133	-	22028237	21915410
	ECO	25	P11	51	2	11010536	11132060	1	1	SL2.40sc04133	-	21977062	21855538
	ECO	22	D14	42	2	11016964	11121083	1	1	SL2.40sc04133	-	21970634	21866515
	MBO	5	B02	16	2	11052874	11195018	1	1	SL2.40sc04133	-	21934724	21792580
	ECO	36	M01	44	2	11056692	11166561	1	1	SL2.40sc04133	-	21930906	21821037
	ECO	21	O09	37	2	11067484	11164456	1	1	SL2.40sc04133	-	21920114	21823142
	ECO	20	J16	46	2	11072151	11185487	1	1	SL2.40sc04133	-	21915447	21802111
	ECO	12	F14	35	2	11072151	11164463	1	1	SL2.40sc04133	-	21915447	21823135
	ECO	38	D12	33	2	11072182	11164501	1	1	SL2.40sc04133	-	21915416	21823097
	MBO	5	G03	9	2	11080850	11232279	1	1	SL2.40sc04133	-	21906748	21755319
	ECO	35	M09	43	2	11112376	11222029	1	1	SL2.40sc04133	-	21875222	21765569
	HIN	28	F16	27	2	11159345	11270544	1	1	SL2.40sc04133	-	21828253	21717054
	MBO	32	B15	8	2	11170587	11321411	1	1	SL2.40sc04133	-	21817011	21666187
	HIN	28	B15	41	2	11226974	11365175	1	1	SL2.40sc04133	-	21760624	21622423
	HIN	31	D21	51	2	11233387	11374642	1	1	SL2.40sc04133	-	21754211	21612956
	HIN	29	B21	26	2	11240233	11313104	1	1	SL2.40sc04133	-	21747365	21674494
	MBO	7	F02	61	2	11240999	11406087	1	1	SL2.40sc04133	-	21746599	21581511
	ECO	20	I10	35	2	11243575	11348370	1	1	SL2.40sc04133	-	21744023	21639228
	MBO	24	H17	48	2	11249874	11384497	1	1	SL2.40sc04133	-	21737724	21603101
	ECO	31	B12	42	2	11336203	11465197	1	1	SL2.40sc04133	-	21651395	21522401
	MBO	34	N24	33	2	11343248	11473134	1	1	SL2.40sc04133	-	21644350	21514464
	HIN	2	B21	29	2	11361254	11457698	1	1	SL2.40sc04133	-	21626344	21529900
	HIN	37	G02	38	2	11393772	11537160	1	1	SL2.40sc04133	-	21593826	21450438
	HIN	31	N22	48	2	11402298	11579748	1	1	SL2.40sc04133	-	21585300	21407850
	MBO	8	O15	44	2	11444993	11590774	1	1	SL2.40sc04133	-	21542605	21396824
	HIN	12	H17	30	2	11455786	11609957	1	1	SL2.40sc04133	-	21531812	21377641
	ECO	31	F19	4	1	11521508	11531245	1	1	SL2.40sc04133	-	21466090	21456353
	ECO	1	G04	24	2	11531265	11644081	1	1	SL2.40sc04133	-	21456333	21343517
	ECO	14	K06	11	1	11531265	11654707	1	1	SL2.40sc04133	-	21456333	21332891
	ECO	4	N16	25	2	11543422	11655535	1	1	SL2.40sc04133	-	21444176	21332063
	ECO	24	M16	24	2	11546914	11661998	1	1	SL2.40sc04133	-	21440684	21325600
	HIN	39	G10	9	2	11559869	11625978	1	1	SL2.40sc04133	-	21427729	21361620
	MBO	31	D19	35	1	11560150	11696335	1	1	SL2.40sc04133	-	21427448	21291263
	HIN	13	O13	41	2	11566470	11721868	1	1	SL2.40sc04133	-	21421128	21265730
	MBO	8	F09	33	2	11637623	11760646	1	1	SL2.40sc04133	-	21349975	21226952
	ECO	25	E05	31	2	11686624	11771764	1	1	SL2.40sc04133	-	21300974	21215834
	MBO	40	F20	25	1	11707268	11815472	1	1	SL2.40sc04133	-	21280330	21172126
	MBO	36	D03	38	2	11711245	11840194	1	1	SL2.40sc04133	-	21276353	21147404
	ECO	23	K05	33	2	11711658	11861687	1	1	SL2.40sc04133	-	21275940	21125911
	HIN	16	J23	24	2	11721603	11846008	1	1	SL2.40sc04133	-	21265995	21141590
	MBO	19	E18	24	1	11815472	11927260	1	1	SL2.40sc04133	-	21172126	21060338
	ECO	36	I07	26	2	11815492	11929906	1	1	SL2.40sc04133	-	21172106	21057692
	ECO	33	B24	10	2	11830161	11920110	1	1	SL2.40sc04133	-	21157437	21067488
	MBO	30	J03	24	1	11874141	11992613	1	1	SL2.40sc04133	-	21113457	20994985
	HIN	17	G15	24	1	11923713	11992613	1	1	SL2.40sc04133	-	21063885	20994985
	ECO	35	N06	34	2	11929947	12078470	1	1	SL2.40sc04133	-	21057651	20909128
	ECO	21	C05	22	2	11932429	12031997	1	1	SL2.40sc04133	-	21055169	20955601
	MBO	32	O20	28	1	11978570	12111843	1	1	SL2.40sc04133	-	21009028	20875755
	HIN	13	A20	13	1	11989210	12094653	1	1	SL2.40sc04133	-	20998388	20892945
	HIN	25	B08	21	2	12005572	12115784	1	1	SL2.40sc04133	-	20982026	20871814
	ECO	12	L15	8	2	12007132	12122461	1	1	SL2.40sc04133	-	20980466	20865137
	ECO	32	B17	22	1	12043753	12140983	1	1	SL2.40sc04133	-	20943845	20846615
	HIN	30	L21	29	1	12056090	12223157	1	1	SL2.40sc04133	-	20931508	20764441
	ECO	7	N21	26	2	12058181	12176564	1	1	SL2.40sc04133	-	20929417	20811034
	HIN	38	B11	13	2	12135377	12244542	1	1	SL2.40sc04133	-	20852221	20743056
	ECO	20	L08	35	2	12135597	12254779	1	1	SL2.40sc04133	-	20852001	20732819
	HIN	30	H10	9	2	12180235	12285991	1	1	SL2.40sc04133	-	20807363	20701607
	HIN	22	M04	23	1	12183026	12272734	1	1	SL2.40sc04133	-	20804572	20714864
	MBO	15	C22	33	2	12203235	12323241	1	1	SL2.40sc04133	-	20784363	20664357
	MBO	21	L09	21	2	12212377	12327199	1	1	SL2.40sc04133	-	20775221	20660399
	HIN	39	I20	37	2	12215447	12342747	1	1	SL2.40sc04133	-	20772151	20644851
	ECO	17	P10	37	2	12272142	12373619	1	1	SL2.40sc04133	-	20715456	20613979
	MBO	28	E17	52	1	12285611	12430071	1	1	SL2.40sc04133	-	20701987	20557527
	HIN	12	N19	60	1	12292925	12430945	1	1	SL2.40sc04133	-	20694673	20556653
	ECO	12	N01	19	2	12350867	12472250	1	1	SL2.40sc04133	-	20636731	20515348
	ECO	20	N05	40	2	12362773	12472250	1	1	SL2.40sc04133	-	20624825	20515348
	MBO	5	E24	35	1	12377790	12512006	1	1	SL2.40sc04133	-	20609808	20475592
	MBO	25	L20	8	2	12382866	12510151	1	1	SL2.40sc04133	-	20604732	20477447
	ECO	17	E06	24	2	12385771	12493434	1	1	SL2.40sc04133	-	20601827	20494164
	MBO	38	I14	21	1	12405081	12482390	1	1	SL2.40sc04133	-	20582517	20505208
	HIN	5	L11	29	2	12413378	12517459	1	1	SL2.40sc04133	-	20574220	20470139
	MBO	24	L06	48	2	12416622	12567218	1	1	SL2.40sc04133	-	20570976	20420380
	MBO	34	E06	26	2	12425886	12578243	1	1	SL2.40sc04133	-	20561712	20409355
	ECO	4	O17	34	2	12435420	12540063	1	1	SL2.40sc04133	-	20552178	20447535
	HIN	3	D12	44	2	12442458	12567637	1	1	SL2.40sc04133	-	20545140	20419961
	MBO	18	J13	57	2	12472181	12607330	1	1	SL2.40sc04133	-	20515417	20380268
	MBO	17	C06	49	1	12482370	12604830	1	1	SL2.40sc04133	-	20505228	20382768
	MBO	19	L20	12	2	12510147	12624778	1	1	SL2.40sc04133	-	20477451	20362820
	ECO	18	G14	32	1	12680219	12807689	1	1	SL2.40sc04133	-	20307379	20179909
	MBO	31	J24	37	1	12700482	12826667	1	1	SL2.40sc04133	-	20287116	20160931
	MBO	5	D17	36	2	12704943	12842041	1	1	SL2.40sc04133	-	20282655	20145557
	HIN	38	N17	44	2	12777399	12904703	1	1	SL2.40sc04133	-	20210199	20082895
	MBO	36	K14	34	2	12794122	12883303	1	1	SL2.40sc04133	-	20193476	20104295
	MBO	35	P17	34	2	12806726	12962138	1	1	SL2.40sc04133	-	20180872	20025460
	ECO	3	G08	35	2	12819297	12929007	1	1	SL2.40sc04133	-	20168301	20058591
	HIN	2	B20	43	2	12820752	12935350	1	1	SL2.40sc04133	-	20166846	20052248
	MBO	24	B24	61	2	12826561	12970124	1	1	SL2.40sc04133	-	20161037	20017474
	MBO	33	F11	67	2	12860218	13033012	1	1	SL2.40sc04133	-	20127380	19954586
	MBO	29	E15	43	1	12888224	13049328	1	1	SL2.40sc04133	-	20099374	19938270
	ECO	16	M16	54	2	12896445	13023634	1	1	SL2.40sc04133	-	20091153	19963964
	HIN	22	P01	28	2	12946704	13047096	1	1	SL2.40sc04133	-	20040894	19940502
	HIN	20	B01	39	1	13037072	13141648	1	1	SL2.40sc04133	-	19950526	19845950
	MBO	8	H10	32	1	13040183	13141648	1	1	SL2.40sc04133	-	19947415	19845950
	ECO	27	A21	43	2	13054393	13184068	1	1	SL2.40sc04133	-	19933205	19803530
	HIN	8	A01	35	1	13056837	13141648	1	1	SL2.40sc04133	-	19930761	19845950
	ECO	5	N04	24	1	13100813	13184093	1	1	SL2.40sc04133	-	19886785	19803505
	MBO	37	K10	14	2	13153088	13264084	1	1	SL2.40sc04133	-	19834510	19723514
	MBO	7	C10	42	2	13156851	13303966	1	1	SL2.40sc04133	-	19830747	19683632
	HIN	5	L14	40	1	13161399	13300600	1	1	SL2.40sc04133	-	19826199	19686998
	ECO	16	F12	13	2	13175906	13288156	1	1	SL2.40sc04133	-	19811692	19699442
	HIN	28	C03	37	2	13178492	13310460	1	1	SL2.40sc04133	-	19809106	19677138
	HIN	21	D22	39	2	13199312	13321613	1	1	SL2.40sc04133	-	19788286	19665985
	MBO	13	L20	40	1	13204254	13328918	1	1	SL2.40sc04133	-	19783344	19658680
	MBO	17	O10	55	2	13210459	13353362	1	1	SL2.40sc04133	-	19777139	19634236
	MBO	21	O21	46	2	13283989	13408237	1	1	SL2.40sc04133	-	19703609	19579361
	HIN	9	C24	17	2	13302614	13350153	1	1	SL2.40sc04133	-	19684984	19637445
	MBO	33	J04	51	2	13311191	13472061	1	1	SL2.40sc04133	-	19676407	19515537
	HIN	40	D01	38	2	13325198	13455246	1	1	SL2.40sc04133	-	19662400	19532352
	ECO	9	O01	39	2	13326551	13422776	1	1	SL2.40sc04133	-	19661047	19564822
	ECO	15	K01	8	1	13339565	13387749	1	1	SL2.40sc04133	-	19648033	19599849
	HIN	3	A18	7	2	13366051	13391901	1	1	SL2.40sc04133	-	19621547	19595697
	HIN	5	L19	3	2	13386597	13504705	1	1	SL2.40sc04133	-	19601001	19482893
	MBO	26	K05	41	2	13387744	13502382	1	1	SL2.40sc04133	-	19599854	19485216
	HIN	3	A23	41	2	13395110	13515506	1	1	SL2.40sc04133	-	19592488	19472092
	ECO	11	L23	37	2	13395181	13512199	1	1	SL2.40sc04133	-	19592417	19475399
	ECO	34	E03	34	1	13420386	13534570	1	1	SL2.40sc04133	-	19567212	19453028
	ECO	2	L12	38	2	13475345	13615202	1	1	SL2.40sc04133	-	19512253	19372396
	MBO	8	D24	38	2	13488805	13640611	1	1	SL2.40sc04133	-	19498793	19346987
	HIN	20	A01	26	1	13496222	13583067	1	1	SL2.40sc04133	-	19491376	19404531
	HIN	9	A12	29	2	13497250	13599435	1	1	SL2.40sc04133	-	19490348	19388163
	ECO	12	H10	28	2	13500570	13606527	1	1	SL2.40sc04133	-	19487028	19381071
	ECO	22	O20	30	2	13509773	13618658	1	1	SL2.40sc04133	-	19477825	19368940
	MBO	19	D03	30	2	13510670	13662029	1	1	SL2.40sc04133	-	19476928	19325569
	ECO	15	E09	55	1	13582166	13708109	1	1	SL2.40sc04133	-	19405432	19279489
	MBO	13	A19	60	1	13609332	13734901	1	1	SL2.40sc04133	-	19378266	19252697
	HIN	38	E02	48	2	13846252	13978686	1	1	SL2.40sc04133	-	19141346	19008912
	ECO	27	E11	53	1	13898951	14018233	1	1	SL2.40sc04133	-	19088647	18969365
	MBO	34	P15	41	2	13910641	14004389	1	1	SL2.40sc04133	-	19076957	18983209
	HIN	32	F01	49	1	13913712	14059723	1	1	SL2.40sc04133	-	19073886	18927875
	HIN	20	H11	41	2	13948543	14077718	1	1	SL2.40sc04133	-	19039055	18909880
	HIN	29	K02	31	2	13996736	14099229	1	1	SL2.40sc04133	-	18990862	18888369
	HIN	31	G19	47	2	14029227	14176866	1	1	SL2.40sc04133	-	18958371	18810732
	HIN	13	B23	17	2	14039769	14139314	1	1	SL2.40sc04133	-	18947829	18848284
	HIN	39	C17	42	1	14041401	14169063	1	1	SL2.40sc04133	-	18946197	18818535
	ECO	25	N07	37	2	14053382	14171667	1	1	SL2.40sc04133	-	18934216	18815931
	MBO	18	I20	34	2	14119948	14223167	1	1	SL2.40sc04133	-	18867650	18764431
	MBO	16	E13	23	2	14134694	14290699	1	1	SL2.40sc04133	-	18852904	18696899
	HIN	32	J07	11	2	14166656	14207960	1	1	SL2.40sc04133	-	18820942	18779638
	ECO	26	M02	43	1	14205717	14343731	1	1	SL2.40sc04133	-	18781881	18643867
	MBO	36	K07	36	2	14267818	14359258	1	1	SL2.40sc04133	-	18719780	18628340
	MBO	21	O20	37	1	14279621	14365387	1	1	SL2.40sc04133	-	18707977	18622211
	ECO	31	P10	34	2	14285437	14371618	1	1	SL2.40sc04133	-	18702161	18615980
	ECO	19	P23	34	1	14301187	14420501	1	1	SL2.40sc04133	-	18686411	18567097
	ECO	14	C15	25	2	14301187	14418331	1	1	SL2.40sc04133	-	18686411	18569267
	MBO	17	E17	32	1	14340436	14443208	1	1	SL2.40sc04133	-	18647162	18544390
	HIN	24	G11	28	1	14403565	14488601	1	1	SL2.40sc04133	-	18584033	18498997
	ECO	37	C21	29	1	14418354	14515834	1	1	SL2.40sc04133	-	18569244	18471764
	ECO	36	J18	36	1	14455309	14568382	1	1	SL2.40sc04133	-	18532289	18419216
	ECO	9	H14	39	1	14457570	14576914	1	1	SL2.40sc04133	-	18530028	18410684
	MBO	7	B03	24	2	14460942	14609671	1	1	SL2.40sc04133	-	18526656	18377927
	HIN	5	L07	38	2	14490469	14599986	1	1	SL2.40sc04133	-	18497129	18387612
	ECO	28	D09	48	2	14524565	14658355	1	1	SL2.40sc04133	-	18463033	18329243
	ECO	22	M14	5	2	14538214	14670761	1	1	SL2.40sc04133	-	18449384	18316837
	HIN	20	K19	7	2	14545052	14630675	1	1	SL2.40sc04133	-	18442546	18356923
	ECO	4	L07	41	2	14549287	14658183	1	1	SL2.40sc04133	-	18438311	18329415
	MBO	26	M05	66	2	14559926	14726954	1	1	SL2.40sc04133	-	18427672	18260644
	ECO	22	H21	21	2	14563488	14714560	1	1	SL2.40sc04133	-	18424110	18273038
	HIN	20	C12	17	2	14563657	14688190	1	1	SL2.40sc04133	-	18423941	18299408
	HIN	26	J13	47	2	14564643	14674627	1	1	SL2.40sc04133	-	18422955	18312971
	HIN	37	M14	46	2	14575861	14699783	1	1	SL2.40sc04133	-	18411737	18287815
	ECO	5	K19	43	2	14587544	14707622	1	1	SL2.40sc04133	-	18400054	18279976
	HIN	19	O21	29	2	14603484	14742436	1	1	SL2.40sc04133	-	18384114	18245162
	MBO	6	A24	47	2	14624543	14717621	1	1	SL2.40sc04133	-	18363055	18269977
	HIN	2	G22	46	2	14630104	14745576	1	1	SL2.40sc04133	-	18357494	18242022
	MBO	33	F04	45	1	14647154	14769528	1	1	SL2.40sc04133	-	18340444	18218070
	HIN	38	N15	42	2	14658042	14780367	1	1	SL2.40sc04133	-	18329556	18207231
	ECO	32	P10	38	1	14670365	14761671	1	1	SL2.40sc04133	-	18317233	18225927
	ECO	2	C15	57	2	14708128	14847094	1	1	SL2.40sc04133	-	18279470	18140504
	ECO	15	D19	50	2	14708128	14828967	1	1	SL2.40sc04133	-	18279470	18158631
	ECO	5	D23	45	2	14715856	14852712	1	1	SL2.40sc04133	-	18271742	18134886
	HIN	20	P22	30	2	14724804	14824269	1	1	SL2.40sc04133	-	18262794	18163329
	HIN	9	E06	54	2	14747504	14877917	1	1	SL2.40sc04133	-	18240094	18109681
	MBO	40	C06	58	2	14761144	14904289	1	1	SL2.40sc04133	-	18226454	18083309
	MBO	34	O24	17	2	14785762	14915572	1	1	SL2.40sc04133	-	18201836	18072026
	MBO	7	F18	65	2	14795853	14949700	1	1	SL2.40sc04133	-	18191745	18037898
	MBO	13	M09	59	2	14817537	14965423	1	1	SL2.40sc04133	-	18170061	18022175
	HIN	26	J03	54	2	14821226	14942451	1	1	SL2.40sc04133	-	18166372	18045147
	HIN	25	D23	9	1	14828967	14950941	1	1	SL2.40sc04133	-	18158631	18036657
	MBO	29	D01	58	2	14829236	14981792	1	1	SL2.40sc04133	-	18158362	18005806
	MBO	4	N07	44	2	14851058	14999072	1	1	SL2.40sc04133	-	18136540	17988526
	ECO	26	L10	35	2	14867174	14956613	1	1	SL2.40sc04133	-	18120424	18030985
	HIN	27	P18	34	2	14873171	15033879	1	1	SL2.40sc04133	-	18114427	17953719
	HIN	2	E17	37	2	14877066	15002281	1	1	SL2.40sc04133	-	18110532	17985317
	ECO	34	O05	29	2	14911873	15033716	1	1	SL2.40sc04133	-	18075725	17953882
	MBO	34	G08	13	1	14916788	14981345	1	1	SL2.40sc04133	-	18070810	18006253
	MBO	6	M02	38	1	14972558	15122724	1	1	SL2.40sc04133	-	18015040	17864874
	ECO	32	L05	16	1	14975897	15027607	1	1	SL2.40sc04133	-	18011701	17959991
	HIN	10	F23	30	1	15003387	15141065	1	1	SL2.40sc04133	-	17984211	17846533
	ECO	25	G20	28	2	15054822	15186968	1	1	SL2.40sc04133	-	17932776	17800630
	ECO	3	L22	24	2	15064905	15172608	1	1	SL2.40sc04133	-	17922693	17814990
	ECO	24	E07	12	2	15078467	15168114	1	1	SL2.40sc04133	-	17909131	17819484
	MBO	38	P04	24	2	15113806	15239524	1	1	SL2.40sc04133	-	17873792	17748074
	HIN	37	H10	13	2	15118985	15227548	1	1	SL2.40sc04133	-	17868613	17760050
	HIN	21	E06	37	2	15142401	15243096	1	1	SL2.40sc04133	-	17845197	17744502
	MBO	26	I19	40	1	15154442	15276093	1	1	SL2.40sc04133	-	17833156	17711505
	MBO	6	F01	18	2	15155524	15238432	1	1	SL2.40sc04133	-	17832074	17749166
	HIN	12	E18	27	1	15159106	15270287	1	1	SL2.40sc04133	-	17828492	17717311
	HIN	27	E02	46	1	15178258	15347066	1	1	SL2.40sc04133	-	17809340	17640532
	MBO	36	N06	38	2	15192707	15292717	1	1	SL2.40sc04133	-	17794891	17694881
	MBO	6	H06	22	2	15201403	15318674	1	1	SL2.40sc04133	-	17786195	17668924
	MBO	2	N24	3	2	15210949	15364045	1	1	SL2.40sc04133	-	17776649	17623553
	ECO	8	A20	35	1	15231008	15340180	1	1	SL2.40sc04133	-	17756590	17647418
	ECO	17	K13	14	1	15236341	15328104	1	1	SL2.40sc04133	-	17751257	17659494
	MBO	40	G07	32	2	15240507	15403975	1	1	SL2.40sc04133	-	17747091	17583623
	ECO	32	O05	20	2	15291169	15411247	1	1	SL2.40sc04133	-	17696429	17576351
	MBO	37	E15	9	2	15311684	15420001	1	1	SL2.40sc04133	-	17675914	17567597
	HIN	2	D08	10	1	15367584	15418727	1	1	SL2.40sc04133	-	17620014	17568871
	HIN	15	G14	36	2	15379275	15516332	1	1	SL2.40sc04133	-	17608323	17471266
	HIN	2	J03	13	2	15443962	15480660	1	1	SL2.40sc04133	-	17543636	17506938
	HIN	9	P23	16	1	15483975	15580709	1	1	SL2.40sc04133	-	17503623	17406889
	HIN	9	P01	16	1	15522674	15620953	1	1	SL2.40sc04133	-	17464924	17366645
	MBO	3	F20	55	1	15538128	15688413	1	1	SL2.40sc04133	-	17449470	17299185
	MBO	18	B12	49	2	15550897	15698678	1	1	SL2.40sc04133	-	17436701	17288920
	ECO	22	B18	38	2	15557036	15682450	1	1	SL2.40sc04133	-	17430562	17305148
	ECO	20	C22	27	2	15557041	15649302	1	1	SL2.40sc04133	-	17430557	17338296
	HIN	32	M02	35	2	15592104	15689008	1	1	SL2.40sc04133	-	17395494	17298590
	MBO	5	L18	37	2	15605225	15699959	1	1	SL2.40sc04133	-	17382373	17287639
	MBO	32	J17	25	2	15708763	15796689	1	1	SL2.40sc04133	-	17278835	17190909
	HIN	10	G03	13	1	15712751	15830521	1	1	SL2.40sc04133	-	17274847	17157077
	MBO	39	A20	28	2	15716701	15818262	1	1	SL2.40sc04133	-	17270897	17169336
	HIN	8	N07	59	2	15878033	16027352	1	1	SL2.40sc04133	-	17109565	16960246
	MBO	32	O04	45	2	15883975	15990479	1	1	SL2.40sc04133	-	17103623	16997119
	ECO	5	G24	42	1	15896353	16018595	1	1	SL2.40sc04133	-	17091245	16969003
	ECO	1	G01	41	2	15909671	16035529	1	1	SL2.40sc04133	-	17077927	16952069
	MBO	24	B09	43	2	15911467	16057485	1	1	SL2.40sc04133	-	17076131	16930113
	ECO	27	A17	29	2	15914683	16025399	1	1	SL2.40sc04133	-	17072915	16962199
	HIN	32	L13	33	2	15914722	16040622	1	1	SL2.40sc04133	-	17072876	16946976
	MBO	31	D04	36	2	15920964	16049903	1	1	SL2.40sc04133	-	17066634	16937695
	MBO	17	B23	44	1	15927414	16074214	1	1	SL2.40sc04133	-	17060184	16913384
	MBO	28	M17	57	2	15937458	16105214	1	1	SL2.40sc04133	-	17050140	16882384
	ECO	17	E16	21	2	15949692	16050577	1	1	SL2.40sc04133	-	17037906	16937021
	MBO	3	A13	20	2	15959103	16082149	1	1	SL2.40sc04133	-	17028495	16905449
	ECO	31	K12	37	2	15981970	16083003	1	1	SL2.40sc04133	-	17005628	16904595
	MBO	15	G08	46	2	16048906	16166648	1	1	SL2.40sc04133	-	16938692	16820950
	HIN	33	L16	33	2	16074324	16207847	1	1	SL2.40sc04133	-	16913274	16779751
	ECO	27	E12	50	2	16104498	16255829	1	1	SL2.40sc04133	-	16883100	16731769
	HIN	10	D15	44	1	16109596	16237270	1	1	SL2.40sc04133	-	16878002	16750328
	MBO	36	O15	34	1	16249608	16368418	1	1	SL2.40sc04133	-	16737990	16619180
	MBO	31	M06	46	1	16253243	16417158	1	1	SL2.40sc04133	-	16734355	16570440
	MBO	23	E11	7	1	16256889	16378825	1	1	SL2.40sc04133	-	16730709	16608773
	ECO	11	A18	19	2	16325140	16445127	1	1	SL2.40sc04133	-	16662458	16542471
	ECO	23	M13	30	2	16328167	16416161	1	1	SL2.40sc04133	-	16659431	16571437
	HIN	9	D08	54	2	16333882	16504452	1	1	SL2.40sc04133	-	16653716	16483146
	MBO	22	O22	49	2	16348391	16486644	1	1	SL2.40sc04133	-	16639207	16500954
	HIN	27	M24	46	2	16353608	16486825	1	1	SL2.40sc04133	-	16633990	16500773
	HIN	2	E10	44	2	16367326	16500240	1	1	SL2.40sc04133	-	16620272	16487358
	MBO	34	N07	10	2	16374009	16467248	1	1	SL2.40sc04133	-	16613589	16520350
	MBO	8	N01	37	2	16442300	16593512	1	1	SL2.40sc04133	-	16545298	16394086
	MBO	33	D10	27	2	16447435	16576116	1	1	SL2.40sc04133	-	16540163	16411482
	MBO	10	P07	29	2	16463131	16614842	1	1	SL2.40sc04133	-	16524467	16372756
	MBO	35	F09	21	2	16464224	16569468	1	1	SL2.40sc04133	-	16523374	16418130
	HIN	31	F13	19	2	16487187	16578482	1	1	SL2.40sc04133	-	16500411	16409116
	MBO	30	C12	27	1	16512769	16670069	1	1	SL2.40sc04133	-	16474829	16317529
	ECO	27	N24	19	1	16520140	16635733	1	1	SL2.40sc04133	-	16467458	16351865
	ECO	16	J16	10	2	16520145	16669815	1	1	SL2.40sc04133	-	16467453	16317783
	ECO	14	M23	22	2	16554852	16677072	1	1	SL2.40sc04133	-	16432746	16310526
	ECO	36	H08	17	2	16585911	16669842	1	1	SL2.40sc04133	-	16401687	16317756
	MBO	16	B19	31	1	16591542	16738961	1	1	SL2.40sc04133	-	16396056	16248637
	ECO	6	G14	22	2	16594760	16725647	1	1	SL2.40sc04133	-	16392838	16261951
	MBO	36	F19	18	1	16635227	16731561	1	1	SL2.40sc04133	-	16352371	16256037
	MBO	18	O21	25	1	16727709	16872297	1	1	SL2.40sc04133	-	16259889	16115301
	ECO	31	J09	44	2	16828202	16967498	1	1	SL2.40sc04133	-	16159396	16020100
	ECO	21	B15	41	1	16848878	16978041	1	1	SL2.40sc04133	-	16138720	16009557
	MBO	22	O09	32	1	16857823	16954876	1	1	SL2.40sc04133	-	16129775	16032722
	HIN	25	E13	6	1	16946537	17052505	1	1	SL2.40sc04133	-	16041061	15935093
	ECO	38	P11	23	2	16953907	17083062	1	1	SL2.40sc04133	-	16033691	15904536
	ECO	19	O06	19	2	16961940	17076167	1	1	SL2.40sc04133	-	16025658	15911431
	ECO	3	M20	18	2	16972766	17083064	1	1	SL2.40sc04133	-	16014832	15904534
	ECO	22	K11	20	1	16972766	17102092	1	1	SL2.40sc04133	-	16014832	15885506
	ECO	4	D09	9	2	16972766	17086312	1	1	SL2.40sc04133	-	16014832	15901286
	MBO	35	G06	18	1	16978279	17102092	1	1	SL2.40sc04133	-	16009319	15885506
	ECO	28	C03	14	1	17020450	17123728	1	1	SL2.40sc04133	-	15967148	15863870
	ECO	4	A16	10	1	17102092	17173837	1	1	SL2.40sc04133	-	15885506	15813761
	MBO	38	B13	13	2	17202779	17295349	1	1	SL2.40sc04133	-	15784819	15692249
	HIN	31	J16	20	2	17222039	17371916	1	1	SL2.40sc04133	-	15765559	15615682
	ECO	35	K14	12	1	17246351	17360062	1	1	SL2.40sc04133	-	15741247	15627536
	ECO	39	O23	13	1	17268046	17375153	1	1	SL2.40sc04133	-	15719552	15612445
	ECO	8	I21	11	2	17268066	17379013	1	1	SL2.40sc04133	-	15719532	15608585
	HIN	9	I21	19	2	17320513	17417369	1	1	SL2.40sc04133	-	15667085	15570229
	ECO	9	N05	22	1	17349435	17467169	1	1	SL2.40sc04133	-	15638163	15520429
	ECO	17	P14	25	1	17379157	17555764	1	1	SL2.40sc04133	-	15608441	15431834
	MBO	9	E19	22	1	17384218	17527897	1	1	SL2.40sc04133	-	15603380	15459701
	ECO	7	O03	3	1	17402818	17407837	1	1	SL2.40sc04133	-	15584780	15579761
	ECO	2	P19	27	2	17404961	17601249	1	1	SL2.40sc04133	-	15582637	15386349
	ECO	21	G06	13	2	17407837	17492300	1	1	SL2.40sc04133	-	15579761	15495298
	ECO	35	F16	5	2	17427252	17516724	1	1	SL2.40sc04133	-	15560346	15470874
	ECO	28	I17	7	2	17442207	17545075	1	1	SL2.40sc04133	-	15545391	15442523
	ECO	6	F22	15	2	17492295	17601277	1	1	SL2.40sc04133	-	15495303	15386321
	HIN	13	A05	17	1	17516719	17624225	1	1	SL2.40sc04133	-	15470879	15363373
	HIN	29	J21	19	1	17529327	17666476	1	1	SL2.40sc04133	-	15458271	15321122
	ECO	21	H21	10	1	17530048	17684242	1	1	SL2.40sc04133	-	15457550	15303356
	ECO	24	G07	21	1	17545113	17671097	1	1	SL2.40sc04133	-	15442485	15316501
	ECO	12	C21	6	2	17555764	17662275	1	1	SL2.40sc04133	-	15431834	15325323
	HIN	8	L20	22	1	17580107	17697732	1	1	SL2.40sc04133	-	15407491	15289866
	HIN	16	P07	24	1	17604290	17708659	1	1	SL2.40sc04133	-	15383308	15278939
	MBO	29	E11	4	1	17629049	17667791	1	1	SL2.40sc04133	-	15358549	15319807
	HIN	20	I04	37	2	17638313	17777680	1	1	SL2.40sc04133	-	15349285	15209918
	ECO	32	N23	34	2	17671140	17785685	1	1	SL2.40sc04133	-	15316458	15201913
	ECO	27	G07	26	2	17675488	17765841	1	1	SL2.40sc04133	-	15312110	15221757
	MBO	20	K08	41	2	17705819	17807134	1	1	SL2.40sc04133	-	15281779	15180464
	ECO	30	J22	39	2	17708659	17805041	1	1	SL2.40sc04133	-	15278939	15182557
	ECO	38	G22	42	2	17725752	17825018	1	1	SL2.40sc04133	-	15261846	15162580
	HIN	33	F03	57	1	17746992	17901762	1	1	SL2.40sc04133	-	15240606	15085836
	MBO	19	D08	44	2	17764698	17896878	1	1	SL2.40sc04133	-	15222900	15090720
	MBO	31	L10	44	2	17766780	17919208	1	1	SL2.40sc04133	-	15220818	15068390
	MBO	9	A05	11	1	17803450	17836252	1	1	SL2.40sc04133	-	15184148	15151346
	MBO	28	F20	31	2	17839735	17964575	1	1	SL2.40sc04133	-	15147863	15023023
	MBO	9	H03	4	2	17840776	17987875	1	1	SL2.40sc04133	-	15146822	14999723
	ECO	34	K17	36	1	17849839	18001211	1	1	SL2.40sc04133	-	15137759	14986387
	MBO	7	K01	29	1	17867348	18007993	1	1	SL2.40sc04133	-	15120250	14979605
	ECO	22	F04	14	2	17959272	18114590	1	1	SL2.40sc04133	-	15028326	14873008
	ECO	38	J16	13	1	17998081	18117805	1	1	SL2.40sc04133	-	14989517	14869793
	ECO	27	G23	20	2	18075635	18199267	1	1	SL2.40sc04133	-	14911963	14788331
	MBO	23	N19	24	1	18089109	18220776	1	1	SL2.40sc04133	-	14898489	14766822
	HIN	15	L08	26	2	18091277	18214638	1	1	SL2.40sc04133	-	14896321	14772960
	MBO	6	N17	63	2	18135538	18307951	1	1	SL2.40sc04133	-	14852060	14679647
	HIN	14	A12	54	2	18138886	18283815	1	1	SL2.40sc04133	-	14848712	14703783
	MBO	16	B22	4	1	18153102	18285084	1	1	SL2.40sc04133	-	14834496	14702514
	HIN	25	E16	52	1	18159432	18283034	1	1	SL2.40sc04133	-	14828166	14704564
	MBO	39	G17	37	2	18245008	18349515	1	1	SL2.40sc04133	-	14742590	14638083
	HIN	13	G14	37	2	18245207	18343337	1	1	SL2.40sc04133	-	14742391	14644261
	MBO	3	O16	41	2	18261431	18378788	1	1	SL2.40sc04133	-	14726167	14608810
	HIN	20	D18	37	2	18283931	18385734	1	1	SL2.40sc04133	-	14703667	14601864
	HIN	31	N13	40	2	18295216	18407287	1	1	SL2.40sc04133	-	14692382	14580311
	ECO	6	J23	42	1	18298424	18412377	1	1	SL2.40sc04133	-	14689174	14575221
	HIN	27	N18	37	2	18301601	18423568	1	1	SL2.40sc04133	-	14685997	14564030
	ECO	13	A14	38	1	18328693	18442697	1	1	SL2.40sc04133	-	14658905	14544901
	HIN	11	C20	33	2	18328893	18427024	1	1	SL2.40sc04133	-	14658705	14560574
	ECO	38	G10	32	2	18333090	18450094	1	1	SL2.40sc04133	-	14654508	14537504
	MBO	5	L12	54	2	18334463	18474807	1	1	SL2.40sc04133	-	14653135	14512791
	MBO	28	P03	8	1	18335429	18470125	1	1	SL2.40sc04133	-	14652169	14517473
	HIN	30	A01	55	1	18371938	18510566	1	1	SL2.40sc04133	-	14615660	14477032
	HIN	37	L15	47	2	18387741	18522264	1	1	SL2.40sc04133	-	14599857	14465334
	MBO	2	P09	51	2	18400688	18531893	1	1	SL2.40sc04133	-	14586910	14455705
	ECO	38	A14	45	2	18414413	18562775	1	1	SL2.40sc04133	-	14573185	14424823
	HIN	5	F13	46	2	18420685	18537249	1	1	SL2.40sc04133	-	14566913	14450349
	ECO	11	D21	15	2	18434432	18560646	1	1	SL2.40sc04133	-	14553166	14426952
	MBO	29	M07	55	2	18435864	18573031	1	1	SL2.40sc04133	-	14551734	14414567
	MBO	36	J24	42	1	18441663	18539675	1	1	SL2.40sc04133	-	14545935	14447923
	HIN	9	F01	55	1	18450098	18583263	1	1	SL2.40sc04133	-	14537500	14404335
	ECO	14	G06	3	1	18485080	18521146	1	1	SL2.40sc04133	-	14502518	14466452
	ECO	9	C04	35	1	18489726	18601205	1	1	SL2.40sc04133	-	14497872	14386393
	HIN	13	B17	9	1	18494029	18601205	1	1	SL2.40sc04133	-	14493569	14386393
	ECO	25	C04	22	1	18523390	18601205	1	1	SL2.40sc04133	-	14464208	14386393
	MBO	37	K02	19	1	18551408	18621673	1	1	SL2.40sc04133	-	14436190	14365925
	ECO	10	O20	14	1	18562702	18651018	1	1	SL2.40sc04133	-	14424896	14336580
	ECO	19	E15	16	2	18562775	18638658	1	1	SL2.40sc04133	-	14424823	14348940
	ECO	30	N05	5	1	18590896	18650998	1	1	SL2.40sc04133	-	14396702	14336600
	HIN	25	F03	19	2	18619445	18728186	1	1	SL2.40sc04133	-	14368153	14259412
	ECO	29	K22	12	1	18621673	18715419	1	1	SL2.40sc04133	-	14365925	14272179
	ECO	10	J03	11	2	18621711	18715542	1	1	SL2.40sc04133	-	14365887	14272056
	HIN	26	H21	38	2	18682500	18835980	1	1	SL2.40sc04133	-	14305098	14151618
	HIN	23	E05	19	2	18696304	18784047	1	1	SL2.40sc04133	-	14291294	14203551
	MBO	12	D06	24	2	18782633	18930051	1	1	SL2.40sc04133	-	14204965	14057547
	MBO	37	B11	20	1	18796815	18903617	1	1	SL2.40sc04133	-	14190783	14083981
	HIN	13	P23	26	2	18797409	18945891	1	1	SL2.40sc04133	-	14190189	14041707
	HIN	12	J03	24	1	18799396	18907085	1	1	SL2.40sc04133	-	14188202	14080513
	ECO	40	I02	24	2	18834541	18988396	1	1	SL2.40sc04133	-	14153057	13999202
	ECO	29	E09	19	1	18862342	18989061	1	1	SL2.40sc04133	-	14125256	13998537
	HIN	37	G13	25	1	18896900	19009270	1	1	SL2.40sc04133	-	14090698	13978328
	ECO	8	C18	17	1	18899018	18981376	1	1	SL2.40sc04133	-	14088580	14006222
	HIN	15	F05	19	1	18963960	19023341	1	1	SL2.40sc04133	-	14023638	13964257
	MBO	17	D15	47	1	18964510	19121750	1	1	SL2.40sc04133	-	14023088	13865848
	ECO	34	O24	34	2	18988421	19091512	1	1	SL2.40sc04133	-	13999177	13896086
	ECO	25	D24	37	1	18989061	19110450	1	1	SL2.40sc04133	-	13998537	13877148
	HIN	2	M02	11	1	19050690	19175339	1	1	SL2.40sc04133	-	13936908	13812259
	ECO	22	M11	13	1	19060030	19155042	1	1	SL2.40sc04133	-	13927568	13832556
	ECO	19	L11	22	2	19077988	19210583	1	1	SL2.40sc04133	-	13909610	13777015
	ECO	13	P04	21	2	19077988	19210601	1	1	SL2.40sc04133	-	13909610	13776997
	ECO	27	N12	11	2	19081801	19165311	1	1	SL2.40sc04133	-	13905797	13822287
	ECO	8	L04	16	2	19093079	19210601	1	1	SL2.40sc04133	-	13894519	13776997
	ECO	28	A18	15	2	19105984	19210583	1	1	SL2.40sc04133	-	13881614	13777015
	ECO	38	L08	17	1	19105984	19212568	1	1	SL2.40sc04133	-	13881614	13775030
	MBO	6	D12	10	2	19131278	19260300	1	1	SL2.40sc04133	-	13856320	13727298
	HIN	14	C23	5	1	19195292	19262817	1	1	SL2.40sc04133	-	13792306	13724781
	MBO	23	B03	4	1	19210583	19358861	1	1	SL2.40sc04133	-	13777015	13628737
	MBO	25	H17	28	2	19248197	19405978	1	1	SL2.40sc04133	-	13739401	13581620
	MBO	19	O20	24	2	19270652	19435751	1	1	SL2.40sc04133	-	13716946	13551847
	MBO	13	N17	20	1	19276149	19389288	1	1	SL2.40sc04133	-	13711449	13598310
	MBO	37	F07	21	1	19312871	19415411	1	1	SL2.40sc04133	-	13674727	13572187
	ECO	26	I14	35	1	19312871	19463428	1	1	SL2.40sc04133	-	13674727	13524170
	MBO	16	D06	31	2	19328518	19470864	1	1	SL2.40sc04133	-	13659080	13516734
	HIN	3	M16	12	2	19360292	19485549	1	1	SL2.40sc04133	-	13627306	13502049
	ECO	18	K06	17	2	19363461	19458848	1	1	SL2.40sc04133	-	13624137	13528750
	MBO	6	F07	5	2	19383198	19517023	1	1	SL2.40sc04133	-	13604400	13470575
	MBO	29	D15	30	2	19458386	19566540	1	1	SL2.40sc04133	-	13529212	13421058
	ECO	35	O10	35	2	19470892	19583318	1	1	SL2.40sc04133	-	13516706	13404280
	ECO	38	K09	27	1	19478202	19574864	1	1	SL2.40sc04133	-	13509396	13412734
	ECO	11	A06	13	2	19478246	19574884	1	1	SL2.40sc04133	-	13509352	13412714
	ECO	31	C17	53	1	19548322	19653019	1	1	SL2.40sc04133	-	13439276	13334579
	HIN	18	G05	51	2	19572371	19681308	1	1	SL2.40sc04133	-	13415227	13306290
	HIN	8	G15	35	1	19583318	19655992	1	1	SL2.40sc04133	-	13404280	13331606
	HIN	12	C19	30	2	19590564	19655515	1	1	SL2.40sc04133	-	13397034	13332083
	MBO	12	E23	61	2	19607524	19744778	1	1	SL2.40sc04133	-	13380074	13242820
	ECO	10	K16	28	2	19619388	19708769	1	1	SL2.40sc04133	-	13368210	13278829
	HIN	2	M08	23	2	19658370	19761596	1	1	SL2.40sc04133	-	13329228	13226002
	HIN	22	P14	41	2	19713650	19845182	1	1	SL2.40sc04133	-	13273948	13142416
	HIN	24	M14	34	1	19733573	19857087	1	1	SL2.40sc04133	-	13254025	13130511
	MBO	6	H11	28	2	19747999	19888381	1	1	SL2.40sc04133	-	13239599	13099217
	HIN	18	A21	27	2	19761593	19878735	1	1	SL2.40sc04133	-	13226005	13108863
	MBO	15	J15	32	1	19773527	19906323	1	1	SL2.40sc04133	-	13214071	13081275
	MBO	12	O06	32	2	19800336	19943921	1	1	SL2.40sc04133	-	13187262	13043677
	MBO	16	G09	20	2	19834586	19949345	1	1	SL2.40sc04133	-	13153012	13038253
	MBO	4	G16	44	2	19866050	19996156	1	1	SL2.40sc04133	-	13121548	12991442
	ECO	27	D12	7	1	19870742	19890829	1	1	SL2.40sc04133	-	13116856	13096769
	MBO	35	N22	31	1	19870742	19981490	1	1	SL2.40sc04133	-	13116856	13006108
	MBO	6	L07	45	2	19884724	20017230	1	1	SL2.40sc04133	-	13102874	12970368
	MBO	15	L22	42	2	19924019	20082427	1	1	SL2.40sc04133	-	13063579	12905171
	HIN	8	I06	47	2	19927988	20050572	1	1	SL2.40sc04133	-	13059610	12937026
	HIN	19	B01	46	1	19933662	20048192	1	1	SL2.40sc04133	-	13053936	12939406
	MBO	34	M01	44	2	19953422	20104197	1	1	SL2.40sc04133	-	13034176	12883401
	MBO	24	F15	27	2	20127787	20220631	1	1	SL2.40sc04133	-	12859811	12766967
	MBO	18	N23	48	2	20207585	20357243	1	1	SL2.40sc04133	-	12780013	12630355
	HIN	10	G05	9	2	20214113	20353064	1	1	SL2.40sc04133	-	12773485	12634534
	ECO	33	D09	28	2	20225212	20341317	1	1	SL2.40sc04133	-	12762386	12646281
	ECO	19	E04	33	2	20230116	20346675	1	1	SL2.40sc04133	-	12757482	12640923
	ECO	21	N11	33	2	20236500	20354331	1	1	SL2.40sc04133	-	12751098	12633267
	MBO	23	F07	44	2	20247235	20388914	1	1	SL2.40sc04133	-	12740363	12598684
	HIN	12	D15	5	2	20319530	20343921	1	1	SL2.40sc04133	-	12668068	12643677
	MBO	30	A15	55	2	20326307	20460317	1	1	SL2.40sc04133	-	12661291	12527281
	HIN	9	I23	46	2	20368649	20479581	1	1	SL2.40sc04133	-	12618949	12508017
	ECO	25	G19	33	2	20381419	20494195	1	1	SL2.40sc04133	-	12606179	12493403
	MBO	26	G13	46	2	20412860	20567967	1	1	SL2.40sc04133	-	12574738	12419631
	MBO	19	L14	35	2	20414256	20526955	1	1	SL2.40sc04133	-	12573342	12460643
	MBO	20	L12	32	2	20435080	20545730	1	1	SL2.40sc04133	-	12552518	12441868
	MBO	38	A15	5	1	20440528	20533767	1	1	SL2.40sc04133	-	12547070	12453831
	HIN	26	L19	52	2	20482754	20643136	1	1	SL2.40sc04133	-	12504844	12344462
	HIN	28	G17	51	2	20484098	20637221	1	1	SL2.40sc04133	-	12503500	12350377
	HIN	40	N06	51	2	20488752	20635228	1	1	SL2.40sc04133	-	12498846	12352370
	ECO	20	D04	17	2	20494879	20604099	1	1	SL2.40sc04133	-	12492719	12383499
	MBO	21	D03	38	2	20517916	20611315	1	1	SL2.40sc04133	-	12469682	12376283
	MBO	32	C16	43	2	20519171	20622204	1	1	SL2.40sc04133	-	12468427	12365394
	ECO	31	F10	40	2	20530552	20641727	1	1	SL2.40sc04133	-	12457046	12345871
	HIN	3	P15	6	2	20536567	20671368	1	1	SL2.40sc04133	-	12451031	12316230
	MBO	31	E04	44	2	20561003	20708874	1	1	SL2.40sc04133	-	12426595	12278724
	MBO	35	K21	34	2	20572922	20703341	1	1	SL2.40sc04133	-	12414676	12284257
	ECO	15	B08	53	2	20584722	20736373	1	1	SL2.40sc04133	-	12402876	12251225
	ECO	12	B14	3	2	20593401	20709133	1	1	SL2.40sc04133	-	12394197	12278465
	ECO	5	O06	32	2	20604170	20730209	1	1	SL2.40sc04133	-	12383428	12257389
	ECO	7	E07	22	2	20609300	20712355	1	1	SL2.40sc04133	-	12378298	12275243
	HIN	38	F11	41	1	20671385	20803198	1	1	SL2.40sc04133	-	12316213	12184400
	HIN	28	I17	29	2	20673755	20766698	1	1	SL2.40sc04133	-	12313843	12220900
	MBO	13	O19	33	2	20733359	20876258	1	1	SL2.40sc04133	-	12254239	12111340
	ECO	19	D01	4	1	20769485	20905684	1	1	SL2.40sc04133	-	12218113	12081914
	HIN	20	A23	26	2	20777260	20905112	1	1	SL2.40sc04133	-	12210338	12082486
	ECO	2	E09	19	2	20778086	20879294	1	1	SL2.40sc04133	-	12209512	12108304
	ECO	5	K23	24	2	20778906	20935327	1	1	SL2.40sc04133	-	12208692	12052271
	ECO	24	C18	19	2	20790102	20888565	1	1	SL2.40sc04133	-	12197496	12099033
	HIN	1	P16	27	1	20790364	20923027	1	1	SL2.40sc04133	-	12197234	12064571
	ECO	38	O22	27	2	20829222	20935389	1	1	SL2.40sc04133	-	12158376	12052209
	ECO	26	A13	49	1	20830206	20986448	1	1	SL2.40sc04133	-	12157392	12001150
	ECO	39	J19	27	2	20853723	20949227	1	1	SL2.40sc04133	-	12133875	12038371
	ECO	23	P22	38	1	20853745	20979345	1	1	SL2.40sc04133	-	12133853	12008253
	ECO	30	C13	46	1	20870889	20986822	1	1	SL2.40sc04133	-	12116709	12000776
	HIN	27	P21	42	2	20875274	20994157	1	1	SL2.40sc04133	-	12112324	11993441
	ECO	5	E02	36	2	20903150	21034154	1	1	SL2.40sc04133	-	12084448	11953444
	ECO	17	H24	27	2	20903169	21050691	1	1	SL2.40sc04133	-	12084429	11936907
	ECO	8	I23	41	1	20927587	21049835	1	1	SL2.40sc04133	-	12060011	11937763
	HIN	10	J12	19	1	20994154	21162183	1	1	SL2.40sc04133	-	11993444	11825415
	HIN	18	D14	43	2	21022640	21168987	1	1	SL2.40sc04133	-	11964958	11818611
	MBO	6	H15	39	2	21072458	21210377	1	1	SL2.40sc04133	-	11915140	11777221
	ECO	7	B16	43	1	21079129	21217177	1	1	SL2.40sc04133	-	11908469	11770421
	ECO	30	O18	25	1	21082822	21158940	1	1	SL2.40sc04133	-	11904776	11828658
	HIN	33	G01	6	2	21091498	21264793	1	1	SL2.40sc04133	-	11896100	11722805
	HIN	2	L08	23	2	21129848	21210463	1	1	SL2.40sc04133	-	11857750	11777135
	HIN	24	M06	33	2	21131522	21274007	1	1	SL2.40sc04133	-	11856076	11713591
	ECO	1	E17	29	2	21137193	21254630	1	1	SL2.40sc04133	-	11850405	11732968
	HIN	9	B04	27	1	21156774	21261810	1	1	SL2.40sc04133	-	11830824	11725788
	ECO	30	G16	6	2	21162231	21261810	1	1	SL2.40sc04133	-	11825367	11725788
	MBO	34	L14	22	2	21162946	21271260	1	1	SL2.40sc04133	-	11824652	11716338
	MBO	5	E20	15	2	21205660	21330088	1	1	SL2.40sc04133	-	11781938	11657510
	MBO	25	C03	18	2	21213761	21342636	1	1	SL2.40sc04133	-	11773837	11644962
	ECO	33	F24	13	2	21220755	21312955	1	1	SL2.40sc04133	-	11766843	11674643
	HIN	30	F07	25	2	21233936	21411815	1	1	SL2.40sc04133	-	11753662	11575783
	ECO	18	O20	15	2	21312999	21426992	1	1	SL2.40sc04133	-	11674599	11560606
	MBO	2	G05	34	2	21331762	21496307	1	1	SL2.40sc04133	-	11655836	11491291
	MBO	26	A06	31	2	21350916	21452466	1	1	SL2.40sc04133	-	11636682	11535132
	ECO	29	P20	28	1	21397941	21533299	1	1	SL2.40sc04133	-	11589657	11454299
	MBO	34	N04	25	2	21424462	21550092	1	1	SL2.40sc04133	-	11563136	11437506
	ECO	5	C03	9	2	21434534	21546763	1	1	SL2.40sc04133	-	11553064	11440835
	ECO	2	F06	27	1	21454988	21600703	1	1	SL2.40sc04133	-	11532610	11386895
	ECO	27	D09	12	2	21455011	21528775	1	1	SL2.40sc04133	-	11532587	11458823
	ECO	28	I20	3	2	21487112	21506102	1	1	SL2.40sc04133	-	11500486	11481496
	MBO	24	L11	21	1	21526545	21632457	1	1	SL2.40sc04133	-	11461053	11355141
	ECO	23	M19	25	1	21526545	21638408	1	1	SL2.40sc04133	-	11461053	11349190
	ECO	13	F15	26	1	21533377	21638383	1	1	SL2.40sc04133	-	11454221	11349215
	HIN	19	C14	26	2	21534614	21685934	1	1	SL2.40sc04133	-	11452984	11301664
	MBO	16	C16	36	2	21542172	21682594	1	1	SL2.40sc04133	-	11445426	11305004
	HIN	10	E13	28	1	21584552	21701080	1	1	SL2.40sc04133	-	11403046	11286518
	ECO	9	K01	29	2	21584601	21699329	1	1	SL2.40sc04133	-	11402997	11288269
	ECO	20	F07	34	1	21601020	21734027	1	1	SL2.40sc04133	-	11386578	11253571
	ECO	40	D15	34	1	21601020	21732752	1	1	SL2.40sc04133	-	11386578	11254846
	HIN	12	E05	25	2	21626600	21701178	1	1	SL2.40sc04133	-	11360998	11286420
	HIN	13	O21	23	2	21637873	21732537	1	1	SL2.40sc04133	-	11349725	11255061
	ECO	34	C01	40	2	21698037	21804872	1	1	SL2.40sc04133	-	11289561	11182726
	ECO	27	K15	39	2	21699772	21804845	1	1	SL2.40sc04133	-	11287826	11182753
	HIN	29	A16	54	2	21701276	21849679	1	1	SL2.40sc04133	-	11286322	11137919
	MBO	9	C08	15	2	21701820	21835858	1	1	SL2.40sc04133	-	11285778	11151740
	HIN	38	B14	19	2	21717198	21854663	1	1	SL2.40sc04133	-	11270400	11132935
	HIN	9	B10	33	2	21732534	21868670	1	1	SL2.40sc04133	-	11255064	11118928
	HIN	39	B14	56	2	21732561	21868749	1	1	SL2.40sc04133	-	11255037	11118849
	ECO	12	A07	22	2	21734153	21884027	1	1	SL2.40sc04133	-	11253445	11103571
	MBO	26	K18	48	2	21740624	21874117	1	1	SL2.40sc04133	-	11246974	11113481
	HIN	26	K05	23	2	21743496	21795837	1	1	SL2.40sc04133	-	11244102	11191761
	HIN	24	L19	40	2	21751104	21888955	1	1	SL2.40sc04133	-	11236494	11098643
	ECO	25	F17	37	2	21757245	21876922	1	1	SL2.40sc04133	-	11230353	11110676
	HIN	33	N18	37	2	21797758	21926139	1	1	SL2.40sc04133	-	11189840	11061459
	HIN	3	N17	31	1	21815484	21905364	1	1	SL2.40sc04133	-	11172114	11082234
	MBO	33	M02	54	2	21882073	22032570	1	1	SL2.40sc04133	-	11105525	10955028
	HIN	12	A18	48	1	21920984	22019190	1	1	SL2.40sc04133	-	11066614	10968408
	HIN	39	J05	42	2	21926136	22008726	1	1	SL2.40sc04133	-	11061462	10978872
	HIN	8	A02	61	1	21927777	22052109	1	1	SL2.40sc04133	-	11059821	10935489
	HIN	15	J05	54	2	21952451	22093713	1	1	SL2.40sc04133	-	11035147	10893885
	MBO	32	M03	33	2	21955188	22054508	1	1	SL2.40sc04133	-	11032410	10933090
	HIN	27	P24	48	2	21955447	22081700	1	1	SL2.40sc04133	-	11032151	10905898
	MBO	31	B20	49	1	21957036	22094557	1	1	SL2.40sc04133	-	11030562	10893041
	MBO	7	H06	40	1	21985843	22131233	1	1	SL2.40sc04133	-	11001755	10856365
	HIN	18	M16	25	1	22010700	22070214	1	1	SL2.40sc04133	-	10976898	10917384
	MBO	15	P23	18	2	22016517	22158029	1	1	SL2.40sc04133	-	10971081	10829569
	MBO	20	J06	6	2	22018201	22143699	1	1	SL2.40sc04133	-	10969397	10843899
	HIN	32	B14	26	1	22018362	22111803	1	1	SL2.40sc04133	-	10969236	10875795
	HIN	37	F07	21	2	22054137	22213150	1	1	SL2.40sc04133	-	10933461	10774448
	ECO	10	O17	15	2	22065356	22188556	1	1	SL2.40sc04133	-	10922242	10799042
	MBO	25	F02	8	2	22091753	22167139	1	1	SL2.40sc04133	-	10895845	10820459
	ECO	33	M11	21	2	22111856	22229022	1	1	SL2.40sc04133	-	10875742	10758576
	ECO	27	O18	30	2	22149082	22263949	1	1	SL2.40sc04133	-	10838516	10723649
	MBO	22	A09	33	1	22184053	22273727	1	1	SL2.40sc04133	-	10803545	10713871
	ECO	30	I07	30	1	22188594	22282994	1	1	SL2.40sc04133	-	10799004	10704604
	HIN	10	K04	36	1	22209651	22328873	1	1	SL2.40sc04133	-	10777947	10658725
	ECO	4	K17	32	2	22263954	22390224	1	1	SL2.40sc04133	-	10723644	10597374
	ECO	37	D23	28	1	22281785	22391677	1	1	SL2.40sc04133	-	10705813	10595921
	MBO	3	B17	39	2	22282059	22414988	1	1	SL2.40sc04133	-	10705539	10572610
	ECO	13	I03	14	1	22291621	22400410	1	1	SL2.40sc04133	-	10695977	10587188
	ECO	9	E03	23	2	22299966	22386069	1	1	SL2.40sc04133	-	10687632	10601529
	MBO	13	O15	33	1	22314681	22407628	1	1	SL2.40sc04133	-	10672917	10579970
	ECO	36	H20	33	1	22314701	22418705	1	1	SL2.40sc04133	-	10672897	10568893
	HIN	2	P13	27	2	22354076	22467682	1	1	SL2.40sc04133	-	10633522	10519916
	ECO	40	I14	23	2	22390224	22474306	1	1	SL2.40sc04133	-	10597374	10513292
	HIN	23	B20	33	2	22393420	22534404	1	1	SL2.40sc04133	-	10594178	10453194
	ECO	20	P04	37	2	22398454	22555605	1	1	SL2.40sc04133	-	10589144	10431993
	ECO	19	M05	25	2	22413878	22524928	1	1	SL2.40sc04133	-	10573720	10462670
	ECO	30	H23	31	1	22435891	22566884	1	1	SL2.40sc04133	-	10551707	10420714
	MBO	25	K24	33	1	22464555	22595558	1	1	SL2.40sc04133	-	10523043	10392040
	ECO	10	L05	26	2	22492765	22585026	1	1	SL2.40sc04133	-	10494833	10402572
	MBO	29	I21	35	2	22493430	22644439	1	1	SL2.40sc04133	-	10494168	10343159
	HIN	11	I17	25	1	22494156	22583351	1	1	SL2.40sc04133	-	10493442	10404247
	ECO	34	K18	27	2	22498759	22621648	1	1	SL2.40sc04133	-	10488839	10365950
	ECO	3	I09	4	1	22582670	22585057	1	1	SL2.40sc04133	-	10404928	10402541
	ECO	27	L17	3	2	22598724	22711939	1	1	SL2.40sc04133	-	10388874	10275659
	MBO	34	D14	30	2	22623512	22759917	1	1	SL2.40sc04133	-	10364086	10227681
	MBO	12	N02	44	2	22666194	22810875	1	1	SL2.40sc04133	-	10321404	10176723
	ECO	38	P03	27	1	22666427	22759630	1	1	SL2.40sc04133	-	10321171	10227968
	HIN	14	K15	3	2	22671142	22686423	1	1	SL2.40sc04133	-	10316456	10301175
	MBO	31	C11	48	2	22687417	22818386	1	1	SL2.40sc04133	-	10300181	10169212
	ECO	34	N15	14	2	22700164	22809735	1	1	SL2.40sc04133	-	10287434	10177863
	ECO	34	J19	27	2	22765150	22888524	1	1	SL2.40sc04133	-	10222448	10099074
	HIN	20	L07	38	1	22839659	22965502	1	1	SL2.40sc04133	-	10147939	10022096
	ECO	18	C22	46	2	22903498	23032218	1	1	SL2.40sc04133	-	10084100	9955380
	ECO	25	P21	47	1	22915447	23044754	1	1	SL2.40sc04133	-	10072151	9942844
	ECO	30	E16	27	2	22969257	23069627	1	1	SL2.40sc04133	-	10018341	9917971
	MBO	16	L03	42	2	22981722	23113829	1	1	SL2.40sc04133	-	10005876	9873769
	ECO	9	A08	44	2	22990122	23109998	1	1	SL2.40sc04133	-	9997476	9877600
	HIN	28	C06	46	2	23005207	23135977	1	1	SL2.40sc04133	-	9982391	9851621
	HIN	11	H12	50	1	23017692	23151006	1	1	SL2.40sc04133	-	9969906	9836592
	ECO	29	J20	37	1	23027140	23130014	1	1	SL2.40sc04133	-	9960458	9857584
	MBO	25	I03	63	2	23052317	23203991	1	1	SL2.40sc04133	-	9935281	9783607
	HIN	1	A22	7	1	23091820	23193360	1	1	SL2.40sc04133	-	9895778	9794238
	ECO	32	P13	59	2	23094175	23237081	1	1	SL2.40sc04133	-	9893423	9750517
	MBO	4	N18	34	2	23189632	23350582	1	1	SL2.40sc04133	-	9797966	9637016
	MBO	18	N06	39	2	23212479	23379782	1	1	SL2.40sc04133	-	9775119	9607816
	MBO	20	I07	33	1	23223737	23357530	1	1	SL2.40sc04133	-	9763861	9630068
	MBO	7	A09	40	2	23249750	23383610	1	1	SL2.40sc04133	-	9737848	9603988
	ECO	13	K21	12	1	23315488	23413156	1	1	SL2.40sc04133	-	9672110	9574442
	ECO	4	E07	43	2	23316998	23440744	1	1	SL2.40sc04133	-	9670600	9546854
	MBO	19	P19	40	1	23378533	23506484	1	1	SL2.40sc04133	-	9609065	9481114
	MBO	13	B08	39	2	23393771	23541323	1	1	SL2.40sc04133	-	9593827	9446275
	HIN	8	H01	33	2	23473707	23593267	1	1	SL2.40sc04133	-	9513891	9394331
	HIN	29	L16	23	2	23484961	23596579	1	1	SL2.40sc04133	-	9502637	9391019
	ECO	15	J01	36	1	23493482	23612365	1	1	SL2.40sc04133	-	9494116	9375233
	ECO	13	F21	7	2	23506594	23667804	1	1	SL2.40sc04133	-	9481004	9319794
	ECO	30	D02	37	2	23514598	23671480	1	1	SL2.40sc04133	-	9473000	9316118
	MBO	16	E04	26	1	23515650	23612365	1	1	SL2.40sc04133	-	9471948	9375233
	HIN	9	G24	24	2	23534157	23623520	1	1	SL2.40sc04133	-	9453441	9364078
	ECO	13	G23	3	1	23541404	23673543	1	1	SL2.40sc04133	-	9446194	9314055
	MBO	8	H09	41	2	23585069	23729799	1	1	SL2.40sc04133	-	9402529	9257799
	HIN	19	L12	52	1	23588720	23737268	1	1	SL2.40sc04133	-	9398878	9250330
	MBO	39	A18	31	2	23602144	23717948	1	1	SL2.40sc04133	-	9385454	9269650
	HIN	11	D21	49	1	23604031	23737268	1	1	SL2.40sc04133	-	9383567	9250330
	MBO	19	H10	31	2	23624364	23724835	1	1	SL2.40sc04133	-	9363234	9262763
	MBO	37	M12	28	2	23629692	23736225	1	1	SL2.40sc04133	-	9357906	9251373
	HIN	38	B04	40	2	23659275	23793750	1	1	SL2.40sc04133	-	9328323	9193848
	ECO	17	G11	30	2	23673232	23774414	1	1	SL2.40sc04133	-	9314366	9213184
	MBO	10	H06	34	2	23717111	23850429	1	1	SL2.40sc04133	-	9270487	9137169
	MBO	18	O02	48	1	23752971	23881510	1	1	SL2.40sc04133	-	9234627	9106088
	MBO	24	H07	44	1	23757836	23878539	1	1	SL2.40sc04133	-	9229762	9109059
	MBO	29	I03	57	2	23782518	23918540	1	1	SL2.40sc04133	-	9205080	9069058
	HIN	9	G03	57	2	23829440	23974779	1	1	SL2.40sc04133	-	9158158	9012819
	ECO	11	O17	4	2	23850051	23987730	1	1	SL2.40sc04133	-	9137547	8999868
	MBO	20	A09	57	2	23861501	23989040	1	1	SL2.40sc04133	-	9126097	8998558
	MBO	40	B07	49	1	23901854	24030363	1	1	SL2.40sc04133	-	9085744	8957235
	MBO	4	H07	43	1	23911937	24005718	1	1	SL2.40sc04133	-	9075661	8981880
	HIN	40	L22	27	1	23960597	24061004	1	1	SL2.40sc04133	-	9027001	8926594
	HIN	2	J22	33	1	23968713	24070851	1	1	SL2.40sc04133	-	9018885	8916747
	HIN	34	B05	29	2	23979816	24081982	1	1	SL2.40sc04133	-	9007782	8905616
	MBO	4	G03	34	2	24033471	24173959	1	1	SL2.40sc04133	-	8954127	8813639
	HIN	2	P07	6	2	24070883	24102438	1	1	SL2.40sc04133	-	8916715	8885160
	ECO	28	B06	20	2	24071063	24161695	1	1	SL2.40sc04133	-	8916535	8825903
	ECO	15	C02	50	2	24085994	24224903	1	1	SL2.40sc04133	-	8901604	8762695
	MBO	13	D05	34	2	24089398	24200420	1	1	SL2.40sc04133	-	8898200	8787178
	ECO	3	O09	22	1	24097350	24186704	1	1	SL2.40sc04133	-	8890248	8800894
	MBO	2	B03	12	2	24100588	24229135	1	1	SL2.40sc04133	-	8887010	8758463
	ECO	13	F17	24	2	24102610	24190420	1	1	SL2.40sc04133	-	8884988	8797178
	MBO	14	F10	41	2	24112366	24260340	1	1	SL2.40sc04133	-	8875232	8727258
	HIN	4	I03	13	1	24115290	24212570	1	1	SL2.40sc04133	-	8872308	8775028
	ECO	37	J09	32	2	24117609	24212590	1	1	SL2.40sc04133	-	8869989	8775008
	HIN	28	F15	43	1	24132302	24266321	1	1	SL2.40sc04133	-	8855296	8721277
	MBO	19	L19	63	2	24169806	24326021	1	1	SL2.40sc04133	-	8817792	8661577
	MBO	9	I22	44	2	24228795	24367663	1	1	SL2.40sc04133	-	8758803	8619935
	HIN	4	N19	29	2	24234560	24332998	1	1	SL2.40sc04133	-	8753038	8654600
	HIN	2	L16	37	2	24270901	24388759	1	1	SL2.40sc04133	-	8716697	8598839
	ECO	1	H05	4	2	24277328	24417509	1	1	SL2.40sc04133	-	8710270	8570089
	HIN	15	A20	27	1	24277998	24365259	1	1	SL2.40sc04133	-	8709600	8622339
	HIN	23	N22	21	2	24336957	24462512	1	1	SL2.40sc04133	-	8650641	8525086
	ECO	36	E11	5	2	24366171	24388745	1	1	SL2.40sc04133	-	8621427	8598853
	HIN	15	O19	9	1	24397735	24522260	1	1	SL2.40sc04133	-	8589863	8465338
	ECO	1	D11	26	2	24417697	24523953	1	1	SL2.40sc04133	-	8569901	8463645
	MBO	17	K22	52	2	24442436	24577037	1	1	SL2.40sc04133	-	8545162	8410561
	HIN	10	N20	32	1	24448764	24560010	1	1	SL2.40sc04133	-	8538834	8427588
	ECO	2	D09	59	2	24448784	24595563	1	1	SL2.40sc04133	-	8538814	8392035
	HIN	2	C24	53	2	24453205	24577659	1	1	SL2.40sc04133	-	8534393	8409939
	ECO	34	A12	59	2	24466552	24598946	1	1	SL2.40sc04133	-	8521046	8388652
	ECO	10	F21	68	2	24539061	24693271	1	1	SL2.40sc04133	-	8448537	8294327
	MBO	14	B12	56	2	24540843	24681788	1	1	SL2.40sc04133	-	8446755	8305810
	ECO	8	D21	27	2	24570642	24675465	1	1	SL2.40sc04133	-	8416956	8312133
	MBO	10	D19	43	1	24578046	24679755	1	1	SL2.40sc04133	-	8409552	8307843
	HIN	28	K22	55	2	24590452	24730569	1	1	SL2.40sc04133	-	8397146	8257029
	HIN	29	P07	15	2	24625946	24712344	1	1	SL2.40sc04133	-	8361652	8275254
	HIN	30	A03	48	2	24629842	24756468	1	1	SL2.40sc04133	-	8357756	8231130
	HIN	26	H20	41	2	24641591	24763248	1	1	SL2.40sc04133	-	8346007	8224350
	ECO	29	F20	36	2	24647509	24753912	1	1	SL2.40sc04133	-	8340089	8233686
	MBO	25	K14	47	2	24647753	24800723	1	1	SL2.40sc04133	-	8339845	8186875
	ECO	8	A21	21	2	24650038	24753932	1	1	SL2.40sc04133	-	8337560	8233666
	MBO	24	G16	37	2	24664291	24777518	1	1	SL2.40sc04133	-	8323307	8210080
	HIN	29	G04	30	2	24672390	24795373	1	1	SL2.40sc04133	-	8315208	8192225
	MBO	3	O22	61	2	24718259	24887761	1	1	SL2.40sc04133	-	8269339	8099837
	ECO	7	C04	38	2	24720157	24836505	1	1	SL2.40sc04133	-	8267441	8151093
	ECO	8	O20	33	2	24723505	24857242	1	1	SL2.40sc04133	-	8264093	8130356
	HIN	37	I20	39	2	24788727	24885217	1	1	SL2.40sc04133	-	8198871	8102381
	HIN	24	F14	37	2	24800213	24890621	1	1	SL2.40sc04133	-	8187385	8096977
	MBO	14	B15	46	1	24817706	24954997	1	1	SL2.40sc04133	-	8169892	8032601
	MBO	23	B08	51	1	24821216	24936366	1	1	SL2.40sc04133	-	8166382	8051232
	HIN	1	C20	36	2	24843031	24927232	1	1	SL2.40sc04133	-	8144567	8060366
	MBO	2	D19	28	2	24846474	24976368	1	1	SL2.40sc04133	-	8141124	8011230
	ECO	23	C05	36	1	24857311	25024569	1	1	SL2.40sc04133	-	8130287	7963029
	ECO	6	J09	36	1	24859276	24971600	1	1	SL2.40sc04133	-	8128322	8015998
	MBO	18	P22	24	2	24871068	24985497	1	1	SL2.40sc04133	-	8116530	8002101
	ECO	20	D14	24	2	24882882	25002157	1	1	SL2.40sc04133	-	8104716	7985441
	ECO	37	B03	18	2	24892336	24988938	1	1	SL2.40sc04133	-	8095262	7998660
	ECO	11	P24	21	2	24896861	25015828	1	1	SL2.40sc04133	-	8090737	7971770
	ECO	25	J18	41	2	24903867	25046946	1	1	SL2.40sc04133	-	8083731	7940652
	MBO	2	M12	34	2	24911260	25061899	1	1	SL2.40sc04133	-	8076338	7925699
	ECO	13	K09	10	1	24923335	25031596	1	1	SL2.40sc04133	-	8064263	7956002
	ECO	28	F10	33	2	24934960	25046914	1	1	SL2.40sc04133	-	8052638	7940684
	HIN	25	G02	44	2	24958910	25085192	1	1	SL2.40sc04133	-	8028688	7902406
	HIN	24	M10	37	1	24971582	25065632	1	1	SL2.40sc04133	-	8016016	7921966
	HIN	14	E17	66	2	24985827	25126836	1	1	SL2.40sc04133	-	8001771	7860762
	MBO	11	F01	45	1	25006259	25135990	1	1	SL2.40sc04133	-	7981339	7851608
	HIN	40	P22	48	1	25015226	25119972	1	1	SL2.40sc04133	-	7972372	7867626
	MBO	7	A17	54	1	25021969	25158283	1	1	SL2.40sc04133	-	7965629	7829315
	HIN	22	D23	24	2	25043307	25110224	1	1	SL2.40sc04133	-	7944291	7877374
	HIN	20	H10	48	2	25060301	25178334	1	1	SL2.40sc04133	-	7927297	7809264
	MBO	19	E14	51	2	25064202	25216533	1	1	SL2.40sc04133	-	7923396	7771065
	ECO	30	E02	26	2	25093767	25199936	1	1	SL2.40sc04133	-	7893831	7787662
	ECO	2	A17	42	1	25102594	25199245	1	1	SL2.40sc04133	-	7885004	7788353
	ECO	3	K08	37	2	25105252	25197858	1	1	SL2.40sc04133	-	7882346	7789740
	MBO	38	J10	35	2	25105498	25196242	1	1	SL2.40sc04133	-	7882100	7791356
	MBO	22	G14	21	2	25108354	25224675	1	1	SL2.40sc04133	-	7879244	7762923
	ECO	35	B04	31	2	25129883	25237028	1	1	SL2.40sc04133	-	7857715	7750570
	ECO	18	C21	29	2	25129883	25238116	1	1	SL2.40sc04133	-	7857715	7749482
	ECO	25	F11	30	2	25149751	25266264	1	1	SL2.40sc04133	-	7837847	7721334
	ECO	28	G11	30	2	25151726	25269525	1	1	SL2.40sc04133	-	7835872	7718073
	ECO	20	K10	37	2	25151726	25276478	1	1	SL2.40sc04133	-	7835872	7711120
	HIN	30	E11	26	2	25167613	25269614	1	1	SL2.40sc04133	-	7819985	7717984
	MBO	32	A15	25	2	25174251	25273573	1	1	SL2.40sc04133	-	7813347	7714025
	HIN	4	A14	54	1	25204602	25326331	1	1	SL2.40sc04133	-	7782996	7661267
	HIN	18	C05	64	1	25204622	25356862	1	1	SL2.40sc04133	-	7782976	7630736
	MBO	39	J02	46	2	25233607	25326612	1	1	SL2.40sc04133	-	7753991	7660986
	MBO	19	I10	20	2	25235103	25347586	1	1	SL2.40sc04133	-	7752495	7640012
	ECO	18	N05	58	2	25237065	25363150	1	1	SL2.40sc04133	-	7750533	7624448
	MBO	30	J13	70	1	25273216	25421114	1	1	SL2.40sc04133	-	7714382	7566484
	MBO	19	C03	36	2	25283737	25449053	1	1	SL2.40sc04133	-	7703861	7538545
	HIN	33	F04	53	2	25283807	25426238	1	1	SL2.40sc04133	-	7703791	7561360
	ECO	34	M11	36	1	25294185	25390947	1	1	SL2.40sc04133	-	7693413	7596651
	ECO	3	G13	38	1	25294427	25394950	1	1	SL2.40sc04133	-	7693171	7592648
	MBO	20	H14	32	1	25297309	25377487	1	1	SL2.40sc04133	-	7690289	7610111
	HIN	29	A24	55	2	25299659	25446541	1	1	SL2.40sc04133	-	7687939	7541057
	ECO	16	I05	29	2	25324550	25414310	1	1	SL2.40sc04133	-	7663048	7573288
	MBO	36	K20	30	1	25345802	25431423	1	1	SL2.40sc04133	-	7641796	7556175
	ECO	22	M08	13	1	25346056	25438920	1	1	SL2.40sc04133	-	7641542	7548678
	HIN	30	A20	45	2	25394508	25561394	1	1	SL2.40sc04133	-	7593090	7426204
	ECO	6	B12	31	2	25394998	25499608	1	1	SL2.40sc04133	-	7592600	7487990
	HIN	21	C15	31	2	25405431	25526106	1	1	SL2.40sc04133	-	7582167	7461492
	HIN	20	M14	5	1	25414330	25499381	1	1	SL2.40sc04133	-	7573268	7488217
	ECO	10	K13	43	2	25414330	25551905	1	1	SL2.40sc04133	-	7573268	7435693
	MBO	34	C13	30	2	25414941	25504628	1	1	SL2.40sc04133	-	7572657	7482970
	ECO	8	K18	22	2	25421114	25533391	1	1	SL2.40sc04133	-	7566484	7454207
	MBO	2	K14	41	1	25469706	25614416	1	1	SL2.40sc04133	-	7517892	7373182
	ECO	35	N01	31	2	25484454	25599303	1	1	SL2.40sc04133	-	7503144	7388295
	MBO	40	L16	5	2	25490210	25622415	1	1	SL2.40sc04133	-	7497388	7365183
	MBO	5	I05	33	2	25502596	25613800	1	1	SL2.40sc04133	-	7485002	7373798
	HIN	37	A02	36	2	25526971	25640256	1	1	SL2.40sc04133	-	7460627	7347342
	ECO	3	C15	27	2	25539186	25660232	1	1	SL2.40sc04133	-	7448412	7327366
	MBO	8	I07	36	2	25539368	25690130	1	1	SL2.40sc04133	-	7448230	7297468
	ECO	15	A13	27	1	25593041	25699007	1	1	SL2.40sc04133	-	7394557	7288591
	HIN	22	J15	6	2	25608493	25745325	1	1	SL2.40sc04133	-	7379105	7242273
	ECO	35	O09	34	2	25609666	25771184	1	1	SL2.40sc04133	-	7377932	7216414
	ECO	3	G09	9	2	25609671	25710878	1	1	SL2.40sc04133	-	7377927	7276720
	HIN	27	A08	35	2	25623234	25783686	1	1	SL2.40sc04133	-	7364364	7203912
	HIN	2	G17	8	2	25650241	25696930	1	1	SL2.40sc04133	-	7337357	7290668
	ECO	18	M05	38	1	25651168	25799522	1	1	SL2.40sc04133	-	7336430	7188076
	ECO	23	D10	39	1	25683645	25821394	1	1	SL2.40sc04133	-	7303953	7166204
	MBO	8	P20	38	2	25687686	25802514	1	1	SL2.40sc04133	-	7299912	7185084
	ECO	29	M24	40	1	25748450	25861481	1	1	SL2.40sc04133	-	7239148	7126117
	ECO	32	D18	44	2	25854668	25977434	1	1	SL2.40sc04133	-	7132930	7010164
	ECO	23	N24	44	1	25884637	26008646	1	1	SL2.40sc04133	-	7102961	6978952
	ECO	22	M05	33	1	25884854	25979412	1	1	SL2.40sc04133	-	7102744	7008186
	MBO	10	K13	13	2	25925882	26054083	1	1	SL2.40sc04133	-	7061716	6933515
	HIN	28	I12	25	1	25937843	26040222	1	1	SL2.40sc04133	-	7049755	6947376
	MBO	35	A11	53	1	25947851	26107937	1	1	SL2.40sc04133	-	7039747	6879661
	MBO	13	M19	65	1	25950186	26126487	1	1	SL2.40sc04133	-	7037412	6861111
	HIN	20	L12	59	2	25980077	26135678	1	1	SL2.40sc04133	-	7007521	6851920
	ECO	28	P21	33	2	25991166	26100595	1	1	SL2.40sc04133	-	6996432	6887003
	ECO	39	H05	29	2	26007308	26107911	1	1	SL2.40sc04133	-	6980290	6879687
	ECO	13	N04	24	2	26035263	26153722	1	1	SL2.40sc04133	-	6952335	6833876
	HIN	12	L14	38	2	26039337	26166154	1	1	SL2.40sc04133	-	6948261	6821444
	HIN	37	P18	34	1	26065708	26191398	1	1	SL2.40sc04133	-	6921890	6796200
	MBO	31	G17	48	2	26073333	26220791	1	1	SL2.40sc04133	-	6914265	6766807
	ECO	36	C17	41	2	26100575	26214341	1	1	SL2.40sc04133	-	6887023	6773257
	MBO	6	A18	55	1	26101395	26238899	1	1	SL2.40sc04133	-	6886203	6748699
	MBO	23	F22	57	2	26108779	26270155	1	1	SL2.40sc04133	-	6878819	6717443
	ECO	6	F14	35	2	26117510	26210955	1	1	SL2.40sc04133	-	6870088	6776643
	ECO	38	D17	49	2	26122785	26248332	1	1	SL2.40sc04133	-	6864813	6739266
	ECO	11	D14	25	2	26124977	26214341	1	1	SL2.40sc04133	-	6862621	6773257
	HIN	4	M19	43	2	26137870	26258849	1	1	SL2.40sc04133	-	6849728	6728749
	ECO	25	M20	48	2	26153749	26288547	1	1	SL2.40sc04133	-	6833849	6699051
	HIN	13	B13	22	2	26161112	26307163	1	1	SL2.40sc04133	-	6826486	6680435
	MBO	34	F08	44	2	26166611	26287625	1	1	SL2.40sc04133	-	6820987	6699973
	HIN	3	P02	21	2	26176405	26226897	1	1	SL2.40sc04133	-	6811193	6760701
	ECO	30	I17	17	2	26193856	26306591	1	1	SL2.40sc04133	-	6793742	6681007
	MBO	9	G16	26	2	26201643	26325406	1	1	SL2.40sc04133	-	6785955	6662192
	MBO	24	M08	52	2	26209080	26351541	1	1	SL2.40sc04133	-	6778518	6636057
	HIN	15	K03	56	2	26229735	26378117	1	1	SL2.40sc04133	-	6757863	6609481
	ECO	5	F07	39	1	26244213	26364386	1	1	SL2.40sc04133	-	6743385	6623212
	ECO	13	C21	12	2	26247807	26376631	1	1	SL2.40sc04133	-	6739791	6610967
	HIN	27	K03	5	2	26256444	26365155	1	1	SL2.40sc04133	-	6731154	6622443
	ECO	20	D19	36	2	26288547	26402897	1	1	SL2.40sc04133	-	6699051	6584701
	HIN	10	M04	40	1	26295738	26411226	1	1	SL2.40sc04133	-	6691860	6576372
	ECO	34	O11	49	2	26297701	26446625	1	1	SL2.40sc04133	-	6689897	6540973
	HIN	39	A05	30	2	26312772	26411288	1	1	SL2.40sc04133	-	6674826	6576310
	ECO	19	F24	23	1	26376918	26478388	1	1	SL2.40sc04133	-	6610680	6509210
	MBO	38	M03	15	2	26541863	26658616	1	1	SL2.40sc04133	-	6445735	6328982
	ECO	40	J08	25	2	26550732	26679192	1	1	SL2.40sc04133	-	6436866	6308406
	ECO	6	O05	19	2	26562899	26675749	1	1	SL2.40sc04133	-	6424699	6311849
	HIN	40	D04	25	1	26617598	26706455	1	1	SL2.40sc04133	-	6370000	6281143
	HIN	27	G17	35	1	26626404	26748531	1	1	SL2.40sc04133	-	6361194	6239067
	ECO	12	A04	5	2	26634640	26758365	1	1	SL2.40sc04133	-	6352958	6229233
	HIN	9	D17	38	1	26650508	26755320	1	1	SL2.40sc04133	-	6337090	6232278
	MBO	16	N24	57	2	26669627	26795955	1	1	SL2.40sc04133	-	6317971	6191643
	HIN	25	J13	54	2	26692103	26811561	1	1	SL2.40sc04133	-	6295495	6176037
	MBO	6	G23	51	1	26735120	26876568	1	1	SL2.40sc04133	-	6252478	6111030
	HIN	33	B17	48	2	26738352	26866397	1	1	SL2.40sc04133	-	6249246	6121201
	HIN	8	I12	46	1	26740993	26850371	1	1	SL2.40sc04133	-	6246605	6137227
	MBO	19	J11	40	1	26764042	26876568	1	1	SL2.40sc04133	-	6223556	6111030
	HIN	29	P14	29	2	26798098	26904600	1	1	SL2.40sc04133	-	6189500	6082998
	MBO	9	L22	40	2	26801495	26957316	1	1	SL2.40sc04133	-	6186103	6030282
	HIN	23	K10	36	2	26803285	26943791	1	1	SL2.40sc04133	-	6184313	6043807
	HIN	28	K08	28	2	26848346	26955079	1	1	SL2.40sc04133	-	6139252	6032519
	MBO	23	O17	29	1	26856112	26958527	1	1	SL2.40sc04133	-	6131486	6029071
	MBO	7	B15	60	2	26915485	27050815	1	1	SL2.40sc04133	-	6072113	5936783
	MBO	12	D05	49	2	26946426	27062885	1	1	SL2.40sc04133	-	6041172	5924713
	MBO	23	O03	30	2	26961872	27102104	1	1	SL2.40sc04133	-	6025726	5885494
	MBO	38	P11	35	2	26977501	27091372	1	1	SL2.40sc04133	-	6010097	5896226
	HIN	2	C19	9	2	26979781	27010378	1	1	SL2.40sc04133	-	6007817	5977220
	ECO	24	J19	33	2	26987854	27116274	1	1	SL2.40sc04133	-	5999744	5871324
	HIN	25	H20	27	2	26988748	27092174	1	1	SL2.40sc04133	-	5998850	5895424
	MBO	24	L08	32	2	27010931	27119475	1	1	SL2.40sc04133	-	5976667	5868123
	HIN	39	N24	30	1	27016590	27120882	1	1	SL2.40sc04133	-	5971008	5866716
	MBO	25	I24	27	2	27031840	27149190	1	1	SL2.40sc04133	-	5955758	5838408
	MBO	35	K04	29	2	27046084	27180079	1	1	SL2.40sc04133	-	5941514	5807519
	HIN	1	F17	27	2	27071790	27196951	1	1	SL2.40sc04133	-	5915808	5790647
	ECO	23	M02	34	1	27102440	27219359	1	1	SL2.40sc04133	-	5885158	5768239
	MBO	10	B19	38	2	27104789	27253667	1	1	SL2.40sc04133	-	5882809	5733931
	ECO	16	F19	33	2	27116274	27228826	1	1	SL2.40sc04133	-	5871324	5758772
	HIN	17	K05	42	2	27139295	27271372	1	1	SL2.40sc04133	-	5848303	5716226
	MBO	30	M07	50	2	27142772	27282565	1	1	SL2.40sc04133	-	5844826	5705033
	MBO	9	K10	40	2	27150019	27275101	1	1	SL2.40sc04133	-	5837579	5712497
	MBO	37	P17	34	1	27152695	27269941	1	1	SL2.40sc04133	-	5834903	5717657
	HIN	26	J08	43	1	27171870	27281577	1	1	SL2.40sc04133	-	5815728	5706021
	MBO	2	H15	69	2	27207135	27340290	1	1	SL2.40sc04133	-	5780463	5647308
	MBO	26	A24	56	2	27226398	27348833	1	1	SL2.40sc04133	-	5761200	5638765
	ECO	16	N03	62	2	27260790	27373636	1	1	SL2.40sc04133	-	5726808	5613962
	MBO	18	D05	49	2	27314285	27470625	1	1	SL2.40sc04133	-	5673313	5516973
	ECO	19	K14	44	2	27316721	27446932	1	1	SL2.40sc04133	-	5670877	5540666
	ECO	31	K03	31	2	27318048	27447092	1	1	SL2.40sc04133	-	5669550	5540506
	HIN	18	K17	40	1	27331064	27480760	1	1	SL2.40sc04133	-	5656534	5506838
	ECO	26	P03	5	2	27373668	27385369	1	1	SL2.40sc04133	-	5613930	5602229
	MBO	26	D23	20	1	27385272	27532808	1	1	SL2.40sc04133	-	5602326	5454790
	ECO	13	N17	8	1	27388820	27477519	1	1	SL2.40sc04133	-	5598778	5510079
	ECO	20	F04	24	1	27393178	27488079	1	1	SL2.40sc04133	-	5594420	5499519
	HIN	13	H18	33	2	27394854	27518794	1	1	SL2.40sc04133	-	5592744	5468804
	MBO	26	F23	28	2	27451167	27607464	1	1	SL2.40sc04133	-	5536431	5380134
	ECO	31	J02	32	1	27453794	27526826	1	1	SL2.40sc04133	-	5533804	5460772
	HIN	5	J19	58	2	27453810	27588644	1	1	SL2.40sc04133	-	5533788	5398954
	HIN	38	I21	56	1	27496255	27614149	1	1	SL2.40sc04133	-	5491343	5373449
	HIN	18	H20	48	2	27504680	27609406	1	1	SL2.40sc04133	-	5482918	5378192
	MBO	38	C05	34	2	27530556	27617210	1	1	SL2.40sc04133	-	5457042	5370388
	HIN	30	E16	50	2	27537243	27657615	1	1	SL2.40sc04133	-	5450355	5329983
	ECO	26	A24	25	1	27550681	27725644	1	1	SL2.40sc04133	-	5436917	5261954
	ECO	38	L18	44	2	27550681	27650993	1	1	SL2.40sc04133	-	5436917	5336605
	ECO	13	H15	20	2	27550681	27694451	1	1	SL2.40sc04133	-	5436917	5293147
	HIN	32	E14	21	2	27558029	27605318	1	1	SL2.40sc04133	-	5429569	5382280
	ECO	4	F15	51	1	27640809	27774829	1	1	SL2.40sc04133	-	5346789	5212769
	ECO	24	G02	27	2	27650993	27748622	1	1	SL2.40sc04133	-	5336605	5238976
	ECO	2	D07	8	1	27657614	27755574	1	1	SL2.40sc04133	-	5329984	5232024
	MBO	39	D24	29	2	27666707	27754305	1	1	SL2.40sc04133	-	5320891	5233293
	MBO	37	E11	32	2	27668645	27770218	1	1	SL2.40sc04133	-	5318953	5217380
	ECO	39	G11	29	2	27703755	27813361	1	1	SL2.40sc04133	-	5283843	5174237
	MBO	4	L21	29	1	27703891	27818131	1	1	SL2.40sc04133	-	5283707	5169467
	MBO	26	K11	27	2	27727223	27869013	1	1	SL2.40sc04133	-	5260375	5118585
	HIN	38	D16	21	2	27773429	27915453	1	1	SL2.40sc04133	-	5214169	5072145
	MBO	20	J22	28	1	27863998	27931175	1	1	SL2.40sc04133	-	5123600	5056423
	MBO	28	M06	41	1	27972791	28106766	1	1	SL2.40sc04133	-	5014807	4880832
	MBO	40	N01	9	1	27973351	27988880	1	1	SL2.40sc04133	-	5014247	4998718
	ECO	27	G08	32	1	27987888	28106766	1	1	SL2.40sc04133	-	4999710	4880832
	MBO	40	K15	4	2	27992123	28121900	1	1	SL2.40sc04133	-	4995475	4865698
	HIN	4	K11	36	1	28017020	28121525	1	1	SL2.40sc04133	-	4970578	4866073
	MBO	15	K17	54	2	28034282	28204176	1	1	SL2.40sc04133	-	4953316	4783422
	ECO	39	O17	28	1	28034756	28121525	1	1	SL2.40sc04133	-	4952842	4866073
	HIN	25	P02	9	2	28060874	28077401	1	1	SL2.40sc04133	-	4926724	4910197
	MBO	38	A04	19	2	28064765	28179714	1	1	SL2.40sc04133	-	4922833	4807884
	ECO	31	M07	44	2	28080188	28205542	1	1	SL2.40sc04133	-	4907410	4782056
	MBO	36	C23	37	1	28096388	28203196	1	1	SL2.40sc04133	-	4891210	4784402
	MBO	34	I07	40	2	28123343	28295747	1	1	SL2.40sc04133	-	4864255	4691851
	MBO	35	D22	44	2	28152128	28294727	1	1	SL2.40sc04133	-	4835470	4692871
	HIN	4	I16	41	1	28153149	28263227	1	1	SL2.40sc04133	-	4834449	4724371
	ECO	36	F15	38	2	28161518	28263141	1	1	SL2.40sc04133	-	4826080	4724457
	MBO	31	P06	47	1	28173147	28315696	1	1	SL2.40sc04133	-	4814451	4671902
	HIN	32	C13	50	2	28176359	28307270	1	1	SL2.40sc04133	-	4811239	4680328
	ECO	12	K02	26	2	28222003	28343703	1	1	SL2.40sc04133	-	4765595	4643895
	MBO	11	O06	30	1	28235630	28328141	1	1	SL2.40sc04133	-	4751968	4659457
	MBO	26	F18	29	2	28255924	28367159	1	1	SL2.40sc04133	-	4731674	4620439
	MBO	24	O03	45	2	28351665	28480084	1	1	SL2.40sc04133	-	4635933	4507514
	MBO	32	B08	34	2	28389837	28543537	1	1	SL2.40sc04133	-	4597761	4444061
	MBO	19	A14	37	2	28406552	28525758	1	1	SL2.40sc04133	-	4581046	4461840
	HIN	10	J01	33	1	28407601	28498414	1	1	SL2.40sc04133	-	4579997	4489184
	MBO	35	L03	39	2	28415098	28540120	1	1	SL2.40sc04133	-	4572500	4447478
	ECO	28	N22	32	1	28415873	28510006	1	1	SL2.40sc04133	-	4571725	4477592
	HIN	37	O08	46	1	28453191	28586202	1	1	SL2.40sc04133	-	4534407	4401396
	MBO	25	O05	51	1	28455634	28607058	1	1	SL2.40sc04133	-	4531964	4380540
	HIN	17	O17	9	2	28470817	28490883	1	1	SL2.40sc04133	-	4516781	4496715
	ECO	13	P06	24	2	28476281	28595419	1	1	SL2.40sc04133	-	4511317	4392179
	HIN	4	E05	50	1	28537510	28683296	1	1	SL2.40sc04133	-	4450088	4304302
	ECO	37	C13	35	1	28577719	28696452	1	1	SL2.40sc04133	-	4409879	4291146
	MBO	3	J15	19	1	28590795	28662648	1	1	SL2.40sc04133	-	4396803	4324950
	ECO	9	K22	44	1	28636714	28754356	1	1	SL2.40sc04133	-	4350884	4233242
	MBO	13	D11	8	2	28648820	28774903	1	1	SL2.40sc04133	-	4338778	4212695
	HIN	2	K07	42	2	28658875	28824131	1	1	SL2.40sc04133	-	4328723	4163467
	MBO	13	C15	5	2	28677784	28806080	1	1	SL2.40sc04133	-	4309814	4181518
	ECO	4	H11	31	2	28691293	28823776	1	1	SL2.40sc04133	-	4296305	4163822
	MBO	15	F15	21	2	28713637	28827303	1	1	SL2.40sc04133	-	4273961	4160295
	ECO	14	D02	16	2	28737126	28823796	1	1	SL2.40sc04133	-	4250472	4163802
	ECO	12	N02	7	2	28737170	28860427	1	1	SL2.40sc04133	-	4250428	4127171
	ECO	10	O04	3	2	28737342	28846762	1	1	SL2.40sc04133	-	4250256	4140836
	ECO	40	B09	14	2	28737342	28842596	1	1	SL2.40sc04133	-	4250256	4145002
	MBO	10	D10	36	2	28756059	28912301	1	1	SL2.40sc04133	-	4231539	4075297
	ECO	29	H15	22	1	28756787	28861061	1	1	SL2.40sc04133	-	4230811	4126537
	ECO	25	P15	39	2	28756851	28894002	1	1	SL2.40sc04133	-	4230747	4093596
	HIN	20	I20	21	2	28775825	28857972	1	1	SL2.40sc04133	-	4211773	4129626
	ECO	34	H23	49	2	28846792	28959450	1	1	SL2.40sc04133	-	4140806	4028148
	MBO	17	I08	51	2	28861271	29014277	1	1	SL2.40sc04133	-	4126327	3973321
	HIN	20	P07	30	1	28928195	29060618	1	1	SL2.40sc04133	-	4059403	3926980
	ECO	7	M05	26	2	28932832	29067942	1	1	SL2.40sc04133	-	4054766	3919656
	MBO	5	L01	30	2	28938366	29099678	1	1	SL2.40sc04133	-	4049232	3887920
	ECO	1	P05	19	2	28951955	29067922	1	1	SL2.40sc04133	-	4035643	3919676
	MBO	37	C19	6	2	28965105	29048293	1	1	SL2.40sc04133	-	4022493	3939305
	ECO	8	J10	27	2	28974455	29125642	1	1	SL2.40sc04133	-	4013143	3861956
	MBO	32	A19	18	1	28999189	29094889	1	1	SL2.40sc04133	-	3988409	3892709
	ECO	14	D11	23	1	29006981	29125642	1	1	SL2.40sc04133	-	3980617	3861956
	MBO	9	H12	32	2	29049472	29178257	1	1	SL2.40sc04133	-	3938126	3809341
	MBO	38	P24	28	2	29049811	29163530	1	1	SL2.40sc04133	-	3937787	3824068
	ECO	21	I15	44	1	29090306	29212591	1	1	SL2.40sc04133	-	3897292	3775007
	MBO	30	F09	27	2	29131718	29273285	1	1	SL2.40sc04133	-	3855880	3714313
	HIN	37	L22	7	2	29136514	29149062	1	1	SL2.40sc04133	-	3851084	3838536
	MBO	20	B17	33	1	29157238	29332363	1	1	SL2.40sc04133	-	3830360	3655235
	MBO	21	A19	27	1	29157243	29239659	1	1	SL2.40sc04133	-	3830355	3747939
	MBO	38	C18	28	2	29159016	29273516	1	1	SL2.40sc04133	-	3828582	3714082
	HIN	8	M04	29	1	29178283	29284307	1	1	SL2.40sc04133	-	3809315	3703291
	ECO	14	I22	13	1	29239659	29361564	1	1	SL2.40sc04133	-	3747939	3626034
	ECO	17	P09	23	2	29263558	29382507	1	1	SL2.40sc04133	-	3724040	3605091
	ECO	16	H20	11	2	29267021	29382444	1	1	SL2.40sc04133	-	3720577	3605154
	ECO	32	I21	14	1	29267033	29363024	1	1	SL2.40sc04133	-	3720565	3624574
	MBO	30	C04	27	1	29272025	29415711	1	1	SL2.40sc04133	-	3715573	3571887
	HIN	39	B20	22	1	29282727	29395186	1	1	SL2.40sc04133	-	3704871	3592412
	ECO	10	D01	12	1	29282747	29364535	1	1	SL2.40sc04133	-	3704851	3623063
	MBO	31	H01	35	1	29293194	29436355	1	1	SL2.40sc04133	-	3694404	3551243
	MBO	6	M23	52	2	29345852	29492555	1	1	SL2.40sc04133	-	3641746	3495043
	MBO	12	M09	51	2	29427809	29566264	1	1	SL2.40sc04133	-	3559789	3421334
	MBO	38	P09	34	1	29473670	29569712	1	1	SL2.40sc04133	-	3513928	3417886
	MBO	18	F17	54	2	29475378	29611603	1	1	SL2.40sc04133	-	3512220	3375995
	ECO	17	J12	47	2	29478741	29597148	1	1	SL2.40sc04133	-	3508857	3390450
	ECO	6	D24	34	2	29501751	29602386	1	1	SL2.40sc04133	-	3485847	3385212
	HIN	27	L18	54	2	29526009	29681896	1	1	SL2.40sc04133	-	3461589	3305702
	ECO	11	L19	36	1	29593970	29694984	1	1	SL2.40sc04133	-	3393628	3292614
	HIN	19	B10	34	2	29618306	29785932	1	1	SL2.40sc04133	-	3369292	3201666
	ECO	7	I19	18	2	29669342	29763519	1	1	SL2.40sc04133	-	3318256	3224079
	ECO	6	M08	4	2	29697235	29784559	1	1	SL2.40sc04133	-	3290363	3203039
	HIN	26	F07	15	2	29745292	29837910	1	1	SL2.40sc04133	-	3242306	3149688
	ECO	22	J17	18	2	29757186	29873662	1	1	SL2.40sc04133	-	3230412	3113936
	HIN	37	G23	12	2	29762133	29864441	1	1	SL2.40sc04133	-	3225465	3123157
	ECO	5	P24	10	1	29784587	29885492	1	1	SL2.40sc04133	-	3203011	3102106
	ECO	17	J15	24	2	29811721	29926084	1	1	SL2.40sc04133	-	3175877	3061514
	MBO	17	N11	46	1	29869697	30027561	1	1	SL2.40sc04133	-	3117901	2960037
	HIN	10	F06	9	2	29873273	29894215	1	1	SL2.40sc04133	-	3114325	3093383
	ECO	16	N09	9	2	29895718	30002494	1	1	SL2.40sc04133	-	3091880	2985104
	HIN	22	F18	31	2	29912330	30016767	1	1	SL2.40sc04133	-	3075268	2970831
	ECO	21	N12	30	1	29912798	30012381	1	1	SL2.40sc04133	-	3074800	2975217
	ECO	3	J12	57	1	29930264	30101755	1	1	SL2.40sc04133	-	3057334	2885843
	ECO	19	E17	32	2	29940964	30050796	1	1	SL2.40sc04133	-	3046634	2936802
	ECO	29	H09	7	2	29947106	30082540	1	1	SL2.40sc04133	-	3040492	2905058
	ECO	5	N16	7	2	30104858	30246737	1	1	SL2.40sc04133	-	2882740	2740861
	MBO	34	A20	24	2	30114728	30246197	1	1	SL2.40sc04133	-	2872870	2741401
	HIN	39	M03	38	1	30155668	30262365	1	1	SL2.40sc04133	-	2831930	2725233
	HIN	22	L21	44	2	30179801	30329911	1	1	SL2.40sc04133	-	2807797	2657687
	MBO	10	M09	23	2	30222588	30350257	1	1	SL2.40sc04133	-	2765010	2637341
	HIN	25	B01	47	2	30228174	30338473	1	1	SL2.40sc04133	-	2759424	2649125
	MBO	40	I18	46	2	30263403	30397325	1	1	SL2.40sc04133	-	2724195	2590273
	MBO	39	N21	16	2	30263484	30356406	1	1	SL2.40sc04133	-	2724114	2631192
	MBO	33	P17	53	2	30266492	30394596	1	1	SL2.40sc04133	-	2721106	2593002
	MBO	34	H02	35	2	30311517	30429556	1	1	SL2.40sc04133	-	2676081	2558042
	MBO	39	A16	13	1	30330429	30428991	1	1	SL2.40sc04133	-	2657169	2558607
	MBO	26	O14	25	2	30356382	30497371	1	1	SL2.40sc04133	-	2631216	2490227
	ECO	1	P11	31	1	30400036	30520480	1	1	SL2.40sc04133	-	2587562	2467118
	HIN	1	K14	12	2	30404209	30529221	1	1	SL2.40sc04133	-	2583389	2458377
	HIN	10	L16	24	1	30428729	30519639	1	1	SL2.40sc04133	-	2558869	2467959
	HIN	13	B06	31	1	30451791	30572293	1	1	SL2.40sc04133	-	2535807	2415305
	HIN	1	A23	11	1	30473762	30639440	1	1	SL2.40sc04133	-	2513836	2348158
	HIN	16	L15	8	2	30516470	30634019	1	1	SL2.40sc04133	-	2471128	2353579
	ECO	24	P05	15	1	30543374	30673205	1	1	SL2.40sc04133	-	2444224	2314393
	ECO	5	M15	14	2	30546230	30677750	1	1	SL2.40sc04133	-	2441368	2309848
	ECO	30	M07	11	2	30555879	30677748	1	1	SL2.40sc04133	-	2431719	2309850
	MBO	13	D21	38	1	30671729	30788138	1	1	SL2.40sc04133	-	2315869	2199460
	MBO	19	J01	22	2	30673578	30762688	1	1	SL2.40sc04133	-	2314020	2224910
	MBO	6	D23	40	2	30678095	30828924	1	1	SL2.40sc04133	-	2309503	2158674
	ECO	8	N09	30	2	30687406	30790710	1	1	SL2.40sc04133	-	2300192	2196888
	ECO	13	G18	8	1	30710164	30842762	1	1	SL2.40sc04133	-	2277434	2144836
	MBO	3	K09	8	2	30719438	30847773	1	1	SL2.40sc04133	-	2268160	2139825
	MBO	40	P17	38	2	30756571	30887874	1	1	SL2.40sc04133	-	2231027	2099724
	MBO	20	N13	48	2	30762669	30927660	1	1	SL2.40sc04133	-	2224929	2059938
	HIN	9	G17	32	1	30773190	30883378	1	1	SL2.40sc04133	-	2214408	2104220
	MBO	19	L23	24	1	30794196	30889191	1	1	SL2.40sc04133	-	2193402	2098407
	HIN	14	F05	31	2	30812175	30938892	1	1	SL2.40sc04133	-	2175423	2048706
	HIN	10	F12	30	1	30869761	30966923	1	1	SL2.40sc04133	-	2117837	2020675
	HIN	21	O04	39	1	30874972	30997967	1	1	SL2.40sc04133	-	2112626	1989631
	ECO	38	E19	35	1	30874992	30988733	1	1	SL2.40sc04133	-	2112606	1998865
	MBO	37	A04	42	1	30982526	31080441	1	1	SL2.40sc04133	-	2005072	1907157
	HIN	28	F02	42	1	30988205	31119981	1	1	SL2.40sc04133	-	1999393	1867617
	ECO	19	N20	49	1	30990141	31122100	1	1	SL2.40sc04133	-	1997457	1865498
	MBO	2	M11	23	2	31001751	31147204	1	1	SL2.40sc04133	-	1985847	1840394
	ECO	1	A21	45	2	31007147	31128824	1	1	SL2.40sc04133	-	1980451	1858774
	MBO	7	E04	6	2	31078084	31222790	1	1	SL2.40sc04133	-	1909514	1764808
	ECO	23	N02	47	1	31095160	31241679	1	1	SL2.40sc04133	-	1892438	1745919
	MBO	19	J09	37	2	31128727	31248960	1	1	SL2.40sc04133	-	1858871	1738638
	MBO	16	M20	48	2	31138268	31269195	1	1	SL2.40sc04133	-	1849330	1718403
	MBO	24	K15	55	2	31180627	31337158	1	1	SL2.40sc04133	-	1806971	1650440
	ECO	11	H17	35	2	31183223	31274826	1	1	SL2.40sc04133	-	1804375	1712772
	HIN	19	D18	47	2	31188446	31324506	1	1	SL2.40sc04133	-	1799152	1663092
	ECO	6	N05	53	2	31205299	31338560	1	1	SL2.40sc04133	-	1782299	1649038
	MBO	34	M13	51	2	31241807	31395272	1	1	SL2.40sc04133	-	1745791	1592326
	MBO	23	G14	36	2	31254905	31372858	1	1	SL2.40sc04133	-	1732693	1614740
	ECO	35	E19	39	2	31262219	31384266	1	1	SL2.40sc04133	-	1725379	1603332
	HIN	18	L09	49	2	31262561	31414198	1	1	SL2.40sc04133	-	1725037	1573400
	ECO	15	K21	33	2	31266955	31376079	1	1	SL2.40sc04133	-	1720643	1611519
	ECO	20	J01	34	2	31267020	31376084	1	1	SL2.40sc04133	-	1720578	1611514
	MBO	5	I15	48	2	31289523	31448642	1	1	SL2.40sc04133	-	1698075	1538956
	ECO	33	L16	28	2	31298023	31411539	1	1	SL2.40sc04133	-	1689575	1576059
	HIN	5	J11	32	2	31304705	31420798	1	1	SL2.40sc04133	-	1682893	1566800
	MBO	9	C17	15	2	31311004	31460573	1	1	SL2.40sc04133	-	1676594	1527025
	HIN	1	K03	47	2	31316189	31447038	1	1	SL2.40sc04133	-	1671409	1540560
	ECO	25	F18	27	2	31338560	31431073	1	1	SL2.40sc04133	-	1649038	1556525
	MBO	23	L11	61	2	31351866	31501963	1	1	SL2.40sc04133	-	1635732	1485635
	ECO	35	I16	58	2	31384261	31505384	1	1	SL2.40sc04133	-	1603337	1482214
	MBO	37	B15	21	2	31453071	31551495	1	1	SL2.40sc04133	-	1534527	1436103
	ECO	19	G11	56	2	31454194	31556935	1	1	SL2.40sc04133	-	1533404	1430663
	MBO	19	O07	64	2	31468143	31591909	1	1	SL2.40sc04133	-	1519455	1395689
	MBO	39	G12	49	2	31480794	31591121	1	1	SL2.40sc04133	-	1506804	1396477
	MBO	37	J18	17	2	31482865	31586600	1	1	SL2.40sc04133	-	1504733	1400998
	MBO	11	J24	41	2	31566846	31700593	1	1	SL2.40sc04133	-	1420752	1287005
	MBO	36	O10	33	1	31580084	31672182	1	1	SL2.40sc04133	-	1407514	1315416
	ECO	4	A06	39	2	31580104	31701734	1	1	SL2.40sc04133	-	1407494	1285864
	MBO	15	P18	43	2	31581039	31727692	1	1	SL2.40sc04133	-	1406559	1259906
	MBO	37	A18	36	1	31601491	31713087	1	1	SL2.40sc04133	-	1386107	1274511
	MBO	3	P06	12	2	31606288	31737054	1	1	SL2.40sc04133	-	1381310	1250544
	MBO	32	H15	29	2	31610673	31762635	1	1	SL2.40sc04133	-	1376925	1224963
	MBO	13	I17	43	2	31632933	31764445	1	1	SL2.40sc04133	-	1354665	1223153
	ECO	22	J14	15	2	31641752	31745192	1	1	SL2.40sc04133	-	1345846	1242406
	HIN	16	J10	29	2	31656460	31772175	1	1	SL2.40sc04133	-	1331138	1215423
	MBO	3	A22	30	2	31663636	31808196	1	1	SL2.40sc04133	-	1323962	1179402
	HIN	22	F16	7	2	31667686	31816322	1	1	SL2.40sc04133	-	1319912	1171276
	MBO	12	I03	54	2	31674360	31852597	1	1	SL2.40sc04133	-	1313238	1135001
	HIN	20	B18	42	2	31702749	31830563	1	1	SL2.40sc04133	-	1284849	1157035
	HIN	27	N16	33	2	31734011	31835645	1	1	SL2.40sc04133	-	1253587	1151953
	MBO	20	E02	44	1	31770307	31877448	1	1	SL2.40sc04133	-	1217291	1110150
	MBO	2	I18	45	2	31789187	31935411	1	1	SL2.40sc04133	-	1198411	1052187
	HIN	3	K14	15	2	31821644	31865250	1	1	SL2.40sc04133	-	1165954	1122348
	ECO	21	L21	25	2	31865257	31972716	1	1	SL2.40sc04133	-	1122341	1014882
	ECO	36	L24	11	1	31871840	31991275	1	1	SL2.40sc04133	-	1115758	996323
	ECO	17	J03	25	2	31871840	32009923	1	1	SL2.40sc04133	-	1115758	977675
	ECO	38	F06	30	2	31877855	32025825	1	1	SL2.40sc04133	-	1109743	961773
	ECO	15	N09	17	1	31880275	31992422	1	1	SL2.40sc04133	-	1107323	995176
	ECO	8	I09	34	2	31911071	32056082	1	1	SL2.40sc04133	-	1076527	931516
	HIN	17	I17	40	2	31935885	32081449	1	1	SL2.40sc04133	-	1051713	906149
	HIN	38	P04	11	2	31965150	32090608	1	1	SL2.40sc04133	-	1022448	896990
	ECO	12	F19	7	2	32017960	32144730	1	1	SL2.40sc04133	-	969638	842868
	ECO	29	K11	38	1	32050797	32186692	1	1	SL2.40sc04133	-	936801	800906
	ECO	12	C09	6	2	32063037	32257362	1	1	SL2.40sc04133	-	924561	730236
	HIN	23	M21	9	2	32134271	32173678	1	1	SL2.40sc04133	-	853327	813920
	MBO	17	K07	37	1	32134611	32274592	1	1	SL2.40sc04133	-	852987	713006
	MBO	19	C14	44	2	32142122	32298102	1	1	SL2.40sc04133	-	845476	689496
	HIN	1	C10	43	1	32151936	32297231	1	1	SL2.40sc04133	-	835662	690367
	HIN	8	J14	42	1	32185819	32297231	1	1	SL2.40sc04133	-	801779	690367
	MBO	14	I10	19	2	32187626	32273125	1	1	SL2.40sc04133	-	799972	714473
	ECO	20	D06	28	2	32196958	32288026	1	1	SL2.40sc04133	-	790640	699572
	MBO	29	D12	38	2	32220444	32329459	1	1	SL2.40sc04133	-	767154	658139
	MBO	22	E22	30	2	32220665	32351217	1	1	SL2.40sc04133	-	766933	636381
	HIN	14	N19	27	2	32258843	32322027	1	1	SL2.40sc04133	-	728755	665571
	ECO	12	M01	17	2	32279468	32406970	1	1	SL2.40sc04133	-	708130	580628
	MBO	16	A20	20	2	32302692	32403933	1	1	SL2.40sc04133	-	684906	583665
	MBO	7	J17	56	2	32329203	32494906	1	1	SL2.40sc04133	-	658395	492692
	MBO	30	O06	53	2	32339999	32466408	1	1	SL2.40sc04133	-	647599	521190
	MBO	13	D14	49	2	32359166	32476291	1	1	SL2.40sc04133	-	628432	511307
	ECO	19	M18	46	2	32359610	32463301	1	1	SL2.40sc04133	-	627988	524297
	MBO	16	I05	42	2	32377619	32509520	1	1	SL2.40sc04133	-	609979	478078
	MBO	8	K06	51	2	32398329	32533522	1	1	SL2.40sc04133	-	589269	454076
	ECO	28	M18	46	2	32406990	32511392	1	1	SL2.40sc04133	-	580608	476206
	MBO	25	D17	19	2	32407939	32535066	1	1	SL2.40sc04133	-	579659	452532
	MBO	22	L23	37	2	32451035	32550396	1	1	SL2.40sc04133	-	536563	437202
	ECO	34	C06	41	2	32463321	32564195	1	1	SL2.40sc04133	-	524277	423403
	HIN	32	N22	29	2	32492948	32550421	1	1	SL2.40sc04133	-	494650	437177
	ECO	23	J21	28	1	32534105	32642174	1	1	SL2.40sc04133	-	453493	345424
	HIN	30	L09	32	1	32543722	32699067	1	1	SL2.40sc04133	-	443876	288531
	HIN	16	G23	13	1	32549461	32689796	1	1	SL2.40sc04133	-	438137	297802
	HIN	34	G17	9	1	32562872	32642149	1	1	SL2.40sc04133	-	424726	345449
	ECO	5	F13	41	2	32597510	32737542	1	1	SL2.40sc04133	-	390088	250056
	MBO	31	G10	40	1	32600920	32756655	1	1	SL2.40sc04133	-	386678	230943
	ECO	20	I04	32	2	32626060	32737513	1	1	SL2.40sc04133	-	361538	250085
	ECO	16	O21	5	1	32664720	32798311	1	1	SL2.40sc04133	-	322878	189287
	MBO	14	A03	52	1	32664720	32818432	1	1	SL2.40sc04133	-	322878	169166
	ECO	19	K13	44	2	32679120	32816050	1	1	SL2.40sc04133	-	308478	171548
	ECO	8	M20	46	2	32679120	32809787	1	1	SL2.40sc04133	-	308478	177811
	ECO	32	N15	40	2	32679223	32799054	1	1	SL2.40sc04133	-	308375	188544
	MBO	3	L17	45	2	32689686	32831039	1	1	SL2.40sc04133	-	297912	156559
	MBO	36	A17	31	1	32756846	32887474	1	1	SL2.40sc04133	-	230752	100124
	MBO	34	D03	30	1	32774470	32887904	1	1	SL2.40sc04133	-	213128	99694		99694
	HIN	30	L06	24	2	32796254	32895379	1	1	SL2.40sc04133	-	191344	92219
	ECO	15	K24	27	1	32798227	32909092	1	1	SL2.40sc04133	-	189371	78506
	HIN	12	F14	23	2	32802833	32912440	1	1	SL2.40sc04133	-	184765	75158
	MBO	2	J01	7	2	32816914	32945440	1	1	SL2.40sc04133	-	170684	42158
	MBO	31	A13	22	2	32878442	32976534	1	1	SL2.40sc04133	-	109156	11064
	ECO	40	K12	11	1	32925313	32979069	1	1	SL2.40sc04133	-	62285	8529			157110
	ECO	31	G09	12	1	33014775	33086215	1	2	SL2.40sc03666	0	27078	98518
	ECO	25	O02	19	1	33014775	33126489	1	2	SL2.40sc03666	0	27078	138792
	ECO	32	C18	23	1	33045036	33156890	1	2	SL2.40sc03666	0	57339	169193
	HIN	33	N15	20	2	33045113	33161141	1	2	SL2.40sc03666	0	57416	173444		57416.5
	HIN	1	H21	24	2	33045145	33165112	1	2	SL2.40sc03666	0	57448	177415
	ECO	30	C18	18	2	33129391	33228911	1	2	SL2.40sc03666	0	141694	241214
	HIN	40	G22	35	1	33169592	33303230	1	2	SL2.40sc03666	0	181895	315533
	ECO	15	F13	47	1	33210315	33340782	1	2	SL2.40sc03666	0	222618	353085
	MBO	10	O05	52	2	33226030	33362595	1	2	SL2.40sc03666	0	238333	374898
	MBO	13	B16	60	2	33234122	33393237	1	2	SL2.40sc03666	0	246425	405540
	ECO	39	E05	40	2	33245980	33340810	1	2	SL2.40sc03666	0	258283	353113
	HIN	31	M18	40	2	33253992	33344465	1	2	SL2.40sc03666	0	266295	356768
	MBO	14	O20	25	2	33266369	33397756	1	2	SL2.40sc03666	0	278672	410059
	MBO	38	K07	14	2	33271100	33407211	1	2	SL2.40sc03666	0	283403	419514
	MBO	7	H14	48	1	33308342	33457284	1	2	SL2.40sc03666	0	320645	469587
	MBO	38	O21	8	2	33317424	33431132	1	2	SL2.40sc03666	0	329727	443435
	MBO	15	G18	54	2	33324666	33473142	1	2	SL2.40sc03666	0	336969	485445
	MBO	39	E15	37	2	33359481	33466167	1	2	SL2.40sc03666	0	371784	478470
	ECO	26	G11	32	1	33417130	33522311	1	2	SL2.40sc03666	0	429433	534614
	MBO	12	A21	24	2	33456043	33542920	1	2	SL2.40sc03666	0	468346	555223
	ECO	3	F14	24	2	33457284	33542161	1	2	SL2.40sc03666	0	469587	554464
	ECO	17	D07	32	2	33457284	33567997	1	2	SL2.40sc03666	0	469587	580300
	MBO	4	G02	35	2	33536049	33711261	1	2	SL2.40sc03666	0	548352	723564
	MBO	3	K08	33	2	33542934	33683730	1	2	SL2.40sc03666	0	555237	696033
	ECO	33	I10	31	2	33628901	33755492	1	2	SL2.40sc03666	0	641204	767795
	ECO	16	C12	26	2	33632506	33748247	1	2	SL2.40sc03666	0	644809	760550
	MBO	30	B13	57	1	33737969	33887759	1	2	SL2.40sc03666	0	750272	900062
	HIN	14	A04	42	2	33759768	33883175	1	2	SL2.40sc03666	0	772071	895478
	HIN	8	E12	8	2	33760068	33783187	1	2	SL2.40sc03666	0	772371	795490
	ECO	36	I19	31	2	33816516	33936471	1	2	SL2.40sc03666	0	828819	948774
	ECO	11	H02	28	2	33819386	33936524	1	2	SL2.40sc03666	0	831689	948827
	ECO	34	M23	40	2	33849049	33953184	1	2	SL2.40sc03666	0	861352	965487
	ECO	24	G15	25	2	33849049	33936532	1	2	SL2.40sc03666	0	861352	948835
	ECO	6	N16	36	1	33868948	33971867	1	2	SL2.40sc03666	0	881251	984170
	HIN	27	D16	15	2	33870284	33915296	1	2	SL2.40sc03666	0	882587	927599
	ECO	5	M01	16	2	33954554	34040171	1	2	SL2.40sc03666	0	966857	1052474
	ECO	22	F19	23	2	33971939	34079115	1	2	SL2.40sc03666	0	984242	1091418
	ECO	32	H10	20	2	33987978	34075811	1	2	SL2.40sc03666	0	1000281	1088114
	ECO	25	D22	43	2	33988066	34116631	1	2	SL2.40sc03666	0	1000369	1128934
	ECO	21	M19	47	2	33993914	34132679	1	2	SL2.40sc03666	0	1006217	1144982
	ECO	13	L12	28	1	34132699	34231349	1	2	SL2.40sc03666	0	1145002	1243652
	ECO	25	D12	26	1	34140130	34260852	1	2	SL2.40sc03666	0	1152433	1273155
	MBO	5	I03	13	2	34175114	34326235	1	2	SL2.40sc03666	0	1187417	1338538
	HIN	12	C14	29	1	34242958	34377446	1	2	SL2.40sc03666	0	1255261	1389749
	ECO	28	M04	27	2	34260852	34367211	1	2	SL2.40sc03666	0	1273155	1379514
	MBO	17	A21	33	1	34261748	34388990	1	2	SL2.40sc03666	0	1274051	1401293
	HIN	31	A04	26	1	34277936	34349322	1	2	SL2.40sc03666	0	1290239	1361625
	HIN	2	F10	24	1	34283831	34345604	1	2	SL2.40sc03666	0	1296134	1357907
	ECO	36	C19	35	1	34286082	34410655	1	2	SL2.40sc03666	0	1298385	1422958
	HIN	11	O11	26	1	34326222	34448416	1	2	SL2.40sc03666	0	1338525	1460719
	ECO	5	M22	20	2	34335827	34455691	1	2	SL2.40sc03666	0	1348130	1467994
	MBO	14	H12	37	1	34342330	34497527	1	2	SL2.40sc03666	0	1354633	1509830
	MBO	4	H13	48	1	34454774	34588879	1	2	SL2.40sc03666	0	1467077	1601182
	MBO	17	J17	32	2	34500933	34619501	1	2	SL2.40sc03666	0	1513236	1631804
	HIN	8	L04	27	2	34511575	34620066	1	2	SL2.40sc03666	0	1523878	1632369
	ECO	7	M19	26	2	34523841	34638518	1	2	SL2.40sc03666	0	1536144	1650821
	ECO	31	B23	26	2	34525582	34634941	1	2	SL2.40sc03666	0	1537885	1647244
	ECO	26	M22	19	1	34526819	34610099	1	2	SL2.40sc03666	0	1539122	1622402
	ECO	27	B09	25	1	34538952	34655128	1	2	SL2.40sc03666	0	1551255	1667431
	MBO	7	L07	20	2	34567473	34720646	1	2	SL2.40sc03666	0	1579776	1732949
	ECO	35	G21	27	2	34567965	34689690	1	2	SL2.40sc03666	0	1580268	1701993
	ECO	12	J23	5	1	34572420	34659988	1	2	SL2.40sc03666	0	1584723	1672291
	MBO	24	L10	31	2	34588862	34717329	1	2	SL2.40sc03666	0	1601165	1729632
	HIN	37	A21	6	2	34609809	34692597	1	2	SL2.40sc03666	0	1622112	1704900
	MBO	30	A10	27	1	34627752	34715287	1	2	SL2.40sc03666	0	1640055	1727590
	MBO	23	M16	57	2	34710736	34825771	1	2	SL2.40sc03666	0	1723039	1838074
	MBO	29	H21	55	2	34712374	34841673	1	2	SL2.40sc03666	0	1724677	1853976
	MBO	37	N08	45	2	34720650	34830021	1	2	SL2.40sc03666	0	1732953	1842324
	ECO	1	M13	52	2	34729327	34895211	1	2	SL2.40sc03666	0	1741630	1907514
	HIN	3	G17	46	2	34729490	34907148	1	2	SL2.40sc03666	0	1741793	1919451
	HIN	30	O10	23	2	34746210	34890422	1	2	SL2.40sc03666	0	1758513	1902725
	HIN	25	C18	16	2	34748264	34871849	1	2	SL2.40sc03666	0	1760567	1884152
	MBO	3	P14	43	1	34751585	34922127	1	2	SL2.40sc03666	0	1763888	1934430
	MBO	33	A10	28	2	34760962	34913421	1	2	SL2.40sc03666	0	1773265	1925724
	ECO	18	K24	19	1	34787387	34907077	1	2	SL2.40sc03666	0	1799690	1919380
	ECO	12	H05	11	2	34787427	34895252	1	2	SL2.40sc03666	0	1799730	1907555
	ECO	9	C06	26	1	34791041	34936857	1	2	SL2.40sc03666	0	1803344	1949160
	ECO	36	N13	20	2	34802467	34928005	1	2	SL2.40sc03666	0	1814770	1940308
	ECO	26	J09	22	2	34802467	34928025	1	2	SL2.40sc03666	0	1814770	1940328
	MBO	9	O08	13	2	34807573	34903253	1	2	SL2.40sc03666	0	1819876	1915556
	ECO	40	A04	30	2	34809211	34953502	1	2	SL2.40sc03666	0	1821514	1965805
	ECO	39	B03	7	2	34810418	34895216	1	2	SL2.40sc03666	0	1822721	1907519
	MBO	35	P10	4	2	34811483	34988888	1	2	SL2.40sc03666	0	1823786	2001191
	HIN	34	J18	11	2	34812962	34938481	1	2	SL2.40sc03666	0	1825265	1950784
	ECO	34	H07	14	2	34822027	34928005	1	2	SL2.40sc03666	0	1834330	1940308
	MBO	4	D16	28	2	34824627	34975099	1	2	SL2.40sc03666	0	1836930	1987402
	MBO	35	E18	3	2	34837849	35000647	1	2	SL2.40sc03666	0	1850152	2012950
	HIN	14	E07	22	2	34851773	35012547	1	2	SL2.40sc03666	0	1864076	2024850
	ECO	16	F20	19	2	34860966	34952199	1	2	SL2.40sc03666	0	1873269	1964502
	HIN	12	J15	41	1	34905698	35019977	1	2	SL2.40sc03666	0	1918001	2032280
	MBO	5	A13	37	1	34920665	35065651	1	2	SL2.40sc03666	0	1932968	2077954
	MBO	17	P09	30	1	34942533	35065651	1	2	SL2.40sc03666	0	1954836	2077954
	ECO	33	J15	9	2	35111111	35245288	1	2	SL2.40sc03666	0	2123414	2257591
	ECO	34	A20	10	2	35123247	35270103	1	2	SL2.40sc03666	0	2135550	2282406
	ECO	38	H15	17	2	35155578	35299138	1	2	SL2.40sc03666	0	2167881	2311441
	MBO	13	M24	17	1	35182371	35301646	1	2	SL2.40sc03666	0	2194674	2313949
	MBO	33	M16	25	2	35220042	35373590	1	2	SL2.40sc03666	0	2232345	2385893
	HIN	31	L02	29	2	35267357	35385589	1	2	SL2.40sc03666	0	2279660	2397892
	ECO	16	I11	17	1	35270123	35449787	1	2	SL2.40sc03666	0	2282426	2462090
	HIN	2	O23	20	1	35291745	35378379	1	2	SL2.40sc03666	0	2304048	2390682
	ECO	19	J13	20	2	35311287	35442408	1	2	SL2.40sc03666	0	2323590	2454711
	ECO	25	G17	20	2	35311287	35418076	1	2	SL2.40sc03666	0	2323590	2430379
	ECO	33	G19	24	2	35333688	35453274	1	2	SL2.40sc03666	0	2345991	2465577
	HIN	14	N04	23	2	35351088	35450842	1	2	SL2.40sc03666	0	2363391	2463145
	HIN	24	P02	30	2	35351481	35480259	1	2	SL2.40sc03666	0	2363784	2492562
	ECO	8	A17	25	2	35353253	35459245	1	2	SL2.40sc03666	0	2365556	2471548
	MBO	15	C01	31	1	35520314	35605885	1	2	SL2.40sc03666	0	2532617	2618188
	HIN	33	H09	24	1	35530554	35605885	1	2	SL2.40sc03666	0	2542857	2618188
	MBO	28	O15	24	1	35550530	35605885	1	2	SL2.40sc03666	0	2562833	2618188
	ECO	17	H23	3	1	35598885	35605885	1	2	SL2.40sc03666	0	2611188	2618188
	MBO	8	D21	29	1	35623473	35737726	1	3	SL2.40sc04191	0	1649	115902
	MBO	33	A14	42	2	35636074	35797656	1	3	SL2.40sc04191	0	14250	175832
	MBO	18	L22	18	2	35637524	35779013	1	3	SL2.40sc04191	0	15700	157189
	ECO	32	A15	21	1	35700251	35792828	1	3	SL2.40sc04191	0	78427	171004
	ECO	16	A20	56	2	35710289	35854637	1	3	SL2.40sc04191	0	88465	232813
	HIN	34	P11	42	1	35761467	35850238	1	3	SL2.40sc04191	0	139643	228414
	ECO	40	B11	42	2	35813139	35918390	1	3	SL2.40sc04191	0	191315	296566
	HIN	39	E13	52	1	35823027	35963546	1	3	SL2.40sc04191	0	201203	341722
	MBO	19	O10	58	1	35845578	35993787	1	3	SL2.40sc04191	0	223754	371963
	HIN	15	E12	9	2	35887161	35921127	1	3	SL2.40sc04191	0	265337	299303
	HIN	20	O02	37	2	35912265	36040047	1	3	SL2.40sc04191	0	290441	418223
	MBO	29	K15	38	1	35926101	36061378	1	3	SL2.40sc04191	0	304277	439554
	HIN	39	O02	31	2	35992148	36111894	1	3	SL2.40sc04191	0	370324	490070
	MBO	18	K10	35	1	36026813	36130277	1	3	SL2.40sc04191	0	404989	508453
	MBO	4	E14	28	2	36039868	36137259	1	3	SL2.40sc04191	0	418044	515435
	ECO	33	D13	33	2	36062226	36197005	1	3	SL2.40sc04191	0	440402	575181
	MBO	13	I08	45	1	36082631	36235100	1	3	SL2.40sc04191	0	460807	613276
	ECO	30	A03	26	1	36116161	36206143	1	3	SL2.40sc04191	0	494337	584319
	MBO	32	A16	31	1	36126779	36223972	1	3	SL2.40sc04191	0	504955	602148
	HIN	37	P08	4	2	36156944	36251557	1	3	SL2.40sc04191	0	535120	629733
	MBO	3	B15	63	1	36182982	36375614	1	3	SL2.40sc04191	0	561158	753790
	MBO	15	J07	43	1	36197003	36298420	1	3	SL2.40sc04191	0	575179	676596
	HIN	23	A13	15	2	36240707	36272438	1	3	SL2.40sc04191	0	618883	650614
	HIN	33	A10	38	2	36242684	36359184	1	3	SL2.40sc04191	0	620860	737360
	MBO	4	G13	30	2	36275116	36406352	1	3	SL2.40sc04191	0	653292	784528
	HIN	31	H04	20	2	36295128	36402035	1	3	SL2.40sc04191	0	673304	780211
	ECO	6	B13	25	2	36304729	36452077	1	3	SL2.40sc04191	0	682905	830253
	MBO	5	F12	13	2	36359293	36489891	1	3	SL2.40sc04191	0	737469	868067
	MBO	10	C06	19	2	36380825	36528237	1	3	SL2.40sc04191	0	759001	906413
	MBO	33	O06	21	1	36393243	36524307	1	3	SL2.40sc04191	0	771419	902483
	HIN	2	F08	10	1	36395321	36489636	1	3	SL2.40sc04191	0	773497	867812
	MBO	37	I24	24	1	36428614	36555861	1	3	SL2.40sc04191	0	806790	934037
	ECO	24	P13	21	2	36438954	36566859	1	3	SL2.40sc04191	0	817130	945035
	HIN	34	D01	17	2	36489732	36556581	1	3	SL2.40sc04191	0	867908	934757
	ECO	4	N18	31	2	36492848	36599239	1	3	SL2.40sc04191	0	871024	977415
	MBO	35	A16	39	1	36505237	36637422	1	3	SL2.40sc04191	0	883413	1015598
	ECO	36	B04	42	2	36524332	36653030	1	3	SL2.40sc04191	0	902508	1031206
	MBO	10	P13	37	2	36536860	36662786	1	3	SL2.40sc04191	0	915036	1040962
	HIN	8	C06	30	2	36608865	36697365	1	3	SL2.40sc04191	0	987041	1075541
	MBO	2	C04	41	1	36617516	36755133	1	3	SL2.40sc04191	0	995692	1133309
	ECO	28	E09	19	2	36628659	36709325	1	3	SL2.40sc04191	0	1006835	1087501
	HIN	13	M23	23	1	36649381	36734738	1	3	SL2.40sc04191	0	1027557	1112914
	ECO	12	C06	11	2	36653093	36763061	1	3	SL2.40sc04191	0	1031269	1141237
	HIN	3	H07	3	2	36661198	36695160	1	3	SL2.40sc04191	0	1039374	1073336
	HIN	12	G13	21	2	36680087	36772780	1	3	SL2.40sc04191	0	1058263	1150956
	MBO	21	J12	19	1	36690605	36778809	1	3	SL2.40sc04191	0	1068781	1156985
	HIN	26	L05	22	2	36699287	36808540	1	3	SL2.40sc04191	0	1077463	1186716
	HIN	33	P19	13	1	36725182	36769349	1	3	SL2.40sc04191	0	1103358	1147525
	MBO	2	F03	9	2	36756634	36901145	1	3	SL2.40sc04191	0	1134810	1279321
	MBO	2	G21	8	1	36763036	36868243	1	3	SL2.40sc04191	0	1141212	1246419
	HIN	27	A02	4	2	36837926	36963751	1	3	SL2.40sc04191	0	1216102	1341927
	ECO	17	J02	23	2	36900169	37025366	1	3	SL2.40sc04191	0	1278345	1403542
	ECO	33	A12	37	2	36976375	37094891	1	3	SL2.40sc04191	0	1354551	1473067
	MBO	17	C08	47	2	37030890	37152864	1	3	SL2.40sc04191	0	1409066	1531040
	ECO	27	O24	27	1	37036790	37105373	1	3	SL2.40sc04191	0	1414966	1483549
	MBO	35	A04	55	2	37037800	37185818	1	3	SL2.40sc04191	0	1415976	1563994
	HIN	18	N16	5	1	37062935	37105772	1	3	SL2.40sc04191	0	1441111	1483948
	HIN	10	I02	37	2	37070616	37183107	1	3	SL2.40sc04191	0	1448792	1561283
	HIN	40	F03	39	1	37089098	37191907	1	3	SL2.40sc04191	0	1467274	1570083
	HIN	18	H13	27	1	37089146	37191907	1	3	SL2.40sc04191	0	1467322	1570083
	ECO	33	D07	39	2	37094911	37220356	1	3	SL2.40sc04191	0	1473087	1598532
	ECO	12	N16	4	2	37128105	37220351	1	3	SL2.40sc04191	0	1506281	1598527
	HIN	21	L06	4	2	37185801	37267314	1	3	SL2.40sc04191	0	1563977	1645490
	ECO	10	K12	6	2	37244837	37338677	1	3	SL2.40sc04191	0	1623013	1716853
	MBO	4	O07	8	2	37244837	37284164	1	3	SL2.40sc04191	0	1623013	1662340
	ECO	34	F03	13	2	37244837	37308645	1	3	SL2.40sc04191	0	1623013	1686821
	HIN	15	I23	3	2	37249756	37272016	1	3	SL2.40sc04191	0	1627932	1650192
	MBO	6	G24	24	1	37345355	37451661	1	4	SL2.40sc03594	0	834	107140
	MBO	37	M24	20	1	37376579	37456810	1	4	SL2.40sc03594	0	32058	112289
	MBO	31	E05	23	1	37400121	37480395	1	4	SL2.40sc03594	0	55600	135874
	MBO	9	J13	23	2	37431452	37593225	1	4	SL2.40sc03594	0	86931	248704
	HIN	16	H14	19	1	37451102	37543788	1	4	SL2.40sc03594	0	106581	199267
	ECO	9	K10	3	2	37464192	37612390	1	4	SL2.40sc03594	0	119671	267869
	ECO	12	H09	17	2	37473916	37580658	1	4	SL2.40sc03594	0	129395	236137
	ECO	9	M01	7	1	37473961	37641342	1	4	SL2.40sc03594	0	129440	296821
	ECO	3	L06	23	2	37486108	37629072	1	4	SL2.40sc03594	0	141587	284551
	MBO	23	J14	11	2	37490079	37630530	1	4	SL2.40sc03594	0	145558	286009
	HIN	30	A17	30	2	37541572	37705333	1	4	SL2.40sc03594	0	197051	360812
	MBO	16	M14	45	1	37560035	37729907	1	4	SL2.40sc03594	0	215514	385386
	MBO	30	E12	24	2	37560517	37723789	1	4	SL2.40sc03594	0	215996	379268
	ECO	7	I17	28	2	37709985	37868275	1	4	SL2.40sc03594	0	365464	523754
	MBO	19	P24	24	1	37710498	37833241	1	4	SL2.40sc03594	0	365977	488720
	ECO	14	P09	20	2	37711461	37853827	1	4	SL2.40sc03594	0	366940	509306
	MBO	26	O18	23	2	37716627	37832951	1	4	SL2.40sc03594	0	372106	488430
	ECO	8	E07	21	2	37717750	37831010	1	4	SL2.40sc03594	0	373229	486489
	ECO	26	B12	15	1	37729907	37821777	1	4	SL2.40sc03594	0	385386	477256
	MBO	32	N11	17	2	37731010	37835994	1	4	SL2.40sc03594	0	386489	491473
	MBO	20	K19	16	2	37737465	37834207	1	4	SL2.40sc03594	0	392944	489686
	MBO	31	P12	11	2	37759134	37889939	1	4	SL2.40sc03594	0	414613	545418
	HIN	33	A19	7	2	37789388	37819833	1	4	SL2.40sc03594	0	444867	475312
	MBO	16	F09	17	1	37799431	37887751	1	4	SL2.40sc03594	0	454910	543230
	ECO	8	M06	26	2	37818651	37958004	1	4	SL2.40sc03594	0	474130	613483
	MBO	35	C11	33	2	37855275	38001162	1	4	SL2.40sc03594	0	510754	656641
	HIN	1	N15	31	2	37902709	38022482	1	4	SL2.40sc03594	0	558188	677961
	MBO	28	E16	36	2	38058902	38205875	1	4	SL2.40sc03594	0	714381	861354
	MBO	16	P03	44	2	38068441	38241376	1	4	SL2.40sc03594	0	723920	896855
	ECO	25	B17	25	2	38087297	38203410	1	4	SL2.40sc03594	0	742776	858889
	HIN	15	C16	24	2	38102456	38219062	1	4	SL2.40sc03594	0	757935	874541
	HIN	12	H10	30	2	38178056	38337333	1	4	SL2.40sc03594	0	833535	992812
	MBO	38	I16	20	2	38221507	38332148	1	4	SL2.40sc03594	0	876986	987627
	MBO	31	E15	26	1	38221518	38373190	1	4	SL2.40sc03594	0	876997	1028669
	HIN	1	K11	22	1	38224591	38335197	1	4	SL2.40sc03594	0	880070	990676
	MBO	5	B16	21	2	38225089	38357063	1	4	SL2.40sc03594	0	880568	1012542
	HIN	30	H02	13	1	38276565	38373190	1	4	SL2.40sc03594	0	932044	1028669
	MBO	25	P23	27	2	38286424	38441673	1	4	SL2.40sc03594	0	941903	1097152
	MBO	39	N19	24	2	38292927	38413018	1	4	SL2.40sc03594	0	948406	1068497
	ECO	15	F08	22	2	38307078	38442588	1	4	SL2.40sc03594	0	962557	1098067
	ECO	18	A06	19	2	38310563	38438810	1	4	SL2.40sc03594	0	966042	1094289
	HIN	33	C19	26	2	38312617	38471031	1	4	SL2.40sc03594	0	968096	1126510
	MBO	16	E19	36	2	38366121	38501985	1	4	SL2.40sc03594	0	1021600	1157464
	ECO	26	L20	29	1	38373190	38485283	1	4	SL2.40sc03594	0	1028669	1140762
	MBO	15	M03	46	2	38393679	38541416	1	4	SL2.40sc03594	0	1049158	1196895
	MBO	6	I19	26	2	38492790	38602590	1	4	SL2.40sc03594	0	1148269	1258069
	ECO	21	D22	36	1	38495001	38612080	1	4	SL2.40sc03594	0	1150480	1267559
	ECO	12	P21	41	1	38534672	38659580	1	4	SL2.40sc03594	0	1190151	1315059
	HIN	5	D24	43	2	38541354	38680787	1	4	SL2.40sc03594	0	1196833	1336266
	HIN	1	B06	17	1	38566674	38611174	1	4	SL2.40sc03594	0	1222153	1266653
	ECO	33	I06	3	2	38612193	38750820	1	4	SL2.40sc03594	0	1267672	1406299
	ECO	3	G20	28	2	38630884	38739675	1	4	SL2.40sc03594	0	1286363	1395154
	HIN	30	P02	31	2	38637893	38751116	1	4	SL2.40sc03594	0	1293372	1406595
	ECO	19	D17	25	2	38659600	38778031	1	4	SL2.40sc03594	0	1315079	1433510
	ECO	24	L18	26	2	38674395	38843723	1	4	SL2.40sc03594	0	1329874	1499202
	ECO	32	F15	25	2	38720993	38816643	1	4	SL2.40sc03594	0	1376472	1472122
	MBO	20	F07	24	1	38773162	38895177	1	4	SL2.40sc03594	0	1428641	1550656
	HIN	5	D01	17	2	38796780	38938000	1	4	SL2.40sc03594	0	1452259	1593479
	HIN	40	I13	18	1	38881485	38994548	1	4	SL2.40sc03594	0	1536964	1650027
	MBO	28	L13	9	2	38926988	39090554	1	4	SL2.40sc03594	0	1582467	1746033
	HIN	38	A10	9	1	38980158	39030793	1	4	SL2.40sc03594	0	1635637	1686272
	ECO	11	G21	6	2	38991211	39088995	1	4	SL2.40sc03594	0	1646690	1744474
	ECO	14	D05	36	2	39089024	39209981	1	4	SL2.40sc03594	0	1744503	1865460
	ECO	29	E03	42	1	39089024	39214739	1	4	SL2.40sc03594	0	1744503	1870218
	MBO	12	K11	38	2	39158463	39300209	1	4	SL2.40sc03594	0	1813942	1955688
	MBO	35	J05	39	2	39180066	39308740	1	4	SL2.40sc03594	0	1835545	1964219
	MBO	40	B05	50	2	39185855	39343389	1	4	SL2.40sc03594	0	1841334	1998868
	MBO	4	O12	36	2	39194747	39324092	1	4	SL2.40sc03594	0	1850226	1979571
	HIN	4	C15	40	1	39225904	39375927	1	4	SL2.40sc03594	0	1881383	2031406
	HIN	31	P02	37	1	39247948	39375310	1	4	SL2.40sc03594	0	1903427	2030789
	ECO	14	J04	47	2	39301124	39435474	1	4	SL2.40sc03594	0	1956603	2090953
	MBO	37	G13	34	1	39302187	39404325	1	4	SL2.40sc03594	0	1957666	2059804
	HIN	15	C24	44	2	39340063	39496987	1	4	SL2.40sc03594	0	1995542	2152466
	HIN	24	J04	14	2	39356248	39402452	1	4	SL2.40sc03594	0	2011727	2057931
	ECO	36	H11	34	2	39384361	39528053	1	4	SL2.40sc03594	0	2039840	2183532
	ECO	38	J13	8	2	39384361	39406303	1	4	SL2.40sc03594	0	2039840	2061782
	HIN	20	A16	35	1	39384602	39519188	1	4	SL2.40sc03594	0	2040081	2174667
	HIN	26	O20	23	1	39423100	39520250	1	4	SL2.40sc03594	0	2078579	2175729
	ECO	22	A09	15	2	39489413	39607051	1	4	SL2.40sc03594	0	2144892	2262530
	ECO	34	M20	15	1	39489413	39590776	1	4	SL2.40sc03594	0	2144892	2246255
	ECO	9	D17	13	1	39489413	39586515	1	4	SL2.40sc03594	0	2144892	2241994
	ECO	26	B07	5	1	39496289	39610755	1	4	SL2.40sc03594	0	2151768	2266234
	ECO	21	O06	20	1	39511751	39648404	1	4	SL2.40sc03594	0	2167230	2303883
	ECO	29	G11	14	2	39511755	39637033	1	4	SL2.40sc03594	0	2167234	2292512
	ECO	6	O22	11	1	39519257	39647582	1	4	SL2.40sc03594	0	2174736	2303061
	MBO	17	K12	18	1	39602756	39712542	1	4	SL2.40sc03594	0	2258235	2368021
	HIN	19	J11	17	1	39627690	39712542	1	4	SL2.40sc03594	0	2283169	2368021
	HIN	17	K19	17	2	39627760	39754924	1	4	SL2.40sc03594	0	2283239	2410403
	MBO	23	P14	7	1	39674364	39751248	1	4	SL2.40sc03594	0	2329843	2406727
	MBO	5	H16	12	1	39678060	39771705	1	4	SL2.40sc03594	0	2333539	2427184
	ECO	34	J18	7	1	39761547	39779949	1	4	SL2.40sc03594	0	2417026	2435428
	ECO	28	A21	19	1	39782236	39897539	1	4	SL2.40sc03594	0	2437715	2553018
	MBO	10	M14	13	1	39782236	39853428	1	4	SL2.40sc03594	0	2437715	2508907
	ECO	30	K15	15	1	39782236	39873989	1	4	SL2.40sc03594	0	2437715	2529468
	HIN	16	H21	15	1	39782236	39859329	1	4	SL2.40sc03594	0	2437715	2514808
	ECO	15	J07	20	1	39791019	39898996	1	4	SL2.40sc03594	0	2446498	2554475
	ECO	29	G03	10	1	39799988	39897539	1	4	SL2.40sc03594	0	2455467	2553018
	ECO	6	J12	16	2	39801004	39919775	1	4	SL2.40sc03594	0	2456483	2575254
	ECO	5	G03	10	1	39808111	39919759	1	4	SL2.40sc03594	0	2463590	2575238
	ECO	10	N13	11	1	39811641	39917370	1	4	SL2.40sc03594	0	2467120	2572849
	ECO	22	K24	8	1	39820620	39919759	1	4	SL2.40sc03594	0	2476099	2575238
	ECO	27	O21	6	1	39986554	40026909	1	4	SL2.40sc03594	0	2642033	2682388
	HIN	16	F17	12	1	40145885	40243352	1	4	SL2.40sc03594	0	2801364	2898831
	ECO	21	K02	13	1	40275861	40409594	1	4	SL2.40sc03594	0	2931340	3065073
	ECO	25	H02	8	1	40299075	40394910	1	4	SL2.40sc03594	0	2954554	3050389
	HIN	27	L04	10	1	40318612	40431074	1	4	SL2.40sc03594	0	2974091	3086553
	HIN	28	N07	7	1	40367281	40409594	1	4	SL2.40sc03594	0	3022760	3065073
	HIN	8	B21	9	1	40372030	40461411	1	4	SL2.40sc03594	0	3027509	3116890
	ECO	6	A19	8	2	40453493	40582571	1	4	SL2.40sc03594	0	3108972	3238050
	HIN	1	E09	39	2	40503525	40635212	1	4	SL2.40sc03594	0	3159004	3290691
	MBO	11	C22	39	1	40509829	40653726	1	4	SL2.40sc03594	0	3165308	3309205
	MBO	2	H23	55	1	40534892	40696140	1	4	SL2.40sc03594	0	3190371	3351619
	HIN	15	F06	49	2	40578303	40714365	1	4	SL2.40sc03594	0	3233782	3369844
	MBO	17	B06	58	2	40596789	40746935	1	4	SL2.40sc03594	0	3252268	3402414
	HIN	32	E10	46	1	40602139	40705969	1	4	SL2.40sc03594	0	3257618	3361448
	ECO	10	C14	54	2	40615656	40747258	1	4	SL2.40sc03594	0	3271135	3402737
	HIN	23	G05	24	2	40626876	40714344	1	4	SL2.40sc03594	0	3282355	3369823
	MBO	18	K12	14	2	40659608	40811438	1	4	SL2.40sc03594	0	3315087	3466917
	ECO	26	I23	35	2	40662065	40762800	1	4	SL2.40sc03594	0	3317544	3418279
	HIN	12	L02	44	1	40663024	40791188	1	4	SL2.40sc03594	0	3318503	3446667
	HIN	24	B23	43	2	40663430	40788634	1	4	SL2.40sc03594	0	3318909	3444113
	HIN	30	J09	39	2	40684628	40830086	1	4	SL2.40sc03594	0	3340107	3485565
	HIN	34	G16	29	2	40694536	40793852	1	4	SL2.40sc03594	0	3350015	3449331
	ECO	6	P04	45	2	40728843	40826417	1	4	SL2.40sc03594	0	3384322	3481896
	HIN	2	I24	49	1	40734436	40848396	1	4	SL2.40sc03594	0	3389915	3503875
	HIN	11	N21	51	1	40734436	40866059	1	4	SL2.40sc03594	0	3389915	3521538
	HIN	19	I23	42	1	40761956	40866059	1	4	SL2.40sc03594	0	3417435	3521538
	MBO	33	A22	46	2	40772217	40907011	1	4	SL2.40sc03594	0	3427696	3562490
	MBO	15	P04	50	1	40782074	40911782	1	4	SL2.40sc03594	0	3437553	3567261
	MBO	14	O10	42	2	40787508	40964076	1	4	SL2.40sc03594	0	3442987	3619555
	HIN	9	E10	18	1	40793997	40827974	1	4	SL2.40sc03594	0	3449476	3483453
	MBO	29	A22	41	2	40835660	40985783	1	4	SL2.40sc03594	0	3491139	3641262
	MBO	4	F21	43	1	40882387	41030423	1	4	SL2.40sc03594	0	3537866	3685902
	ECO	9	J18	25	2	40908069	41009997	1	4	SL2.40sc03594	0	3563548	3665476
	ECO	32	H20	42	2	40964375	41101262	1	4	SL2.40sc03594	0	3619854	3756741
	ECO	22	E02	33	2	40985407	41101659	1	4	SL2.40sc03594	0	3640886	3757138
	ECO	34	I15	28	2	40985412	41100992	1	4	SL2.40sc03594	0	3640891	3756471
	MBO	16	B01	39	1	41031136	41172679	1	4	SL2.40sc03594	0	3686615	3828158
	MBO	9	E13	3	2	41054454	41180151	1	4	SL2.40sc03594	0	3709933	3835630
	MBO	18	F01	39	1	41061932	41221699	1	4	SL2.40sc03594	0	3717411	3877178
	ECO	40	P20	32	1	41088104	41217833	1	4	SL2.40sc03594	0	3743583	3873312
	MBO	2	C18	29	2	41093884	41185088	1	4	SL2.40sc03594	0	3749363	3840567
	ECO	5	D07	12	2	41109383	41232083	1	4	SL2.40sc03594	0	3764862	3887562
	MBO	38	H07	8	2	41119109	41225907	1	4	SL2.40sc03594	0	3774588	3881386
	HIN	9	J04	21	1	41153600	41252283	1	4	SL2.40sc03594	0	3809079	3907762
	HIN	26	E15	26	2	41156770	41281907	1	4	SL2.40sc03594	0	3812249	3937386
	ECO	5	H20	21	2	41173650	41302076	1	4	SL2.40sc03594	0	3829129	3957555
	HIN	40	G21	38	2	41189982	41326744	1	4	SL2.40sc03594	0	3845461	3982223
	MBO	10	A03	21	2	41200066	41317952	1	4	SL2.40sc03594	0	3855545	3973431
	ECO	35	F06	46	2	41232148	41389461	1	4	SL2.40sc03594	0	3887627	4044940
	ECO	9	N01	31	1	41241486	41333879	1	4	SL2.40sc03594	0	3896965	3989358
	HIN	8	F01	4	2	41252361	41383130	1	4	SL2.40sc03594	0	3907840	4038609
	ECO	40	I08	33	2	41276829	41398453	1	4	SL2.40sc03594	0	3932308	4053932
	ECO	18	H22	31	1	41284974	41385221	1	4	SL2.40sc03594	0	3940453	4040700
	MBO	15	G02	43	2	41313902	41451952	1	4	SL2.40sc03594	0	3969381	4107431
	MBO	33	D24	30	1	41314557	41439581	1	4	SL2.40sc03594	0	3970036	4095060
	MBO	5	E15	39	2	41359811	41494515	1	4	SL2.40sc03594	0	4015290	4149994
	MBO	29	A18	47	1	41360036	41519131	1	4	SL2.40sc03594	0	4015515	4174610
	MBO	23	O21	42	2	41370576	41512223	1	4	SL2.40sc03594	0	4026055	4167702
	MBO	9	A02	16	2	41397750	41526154	1	4	SL2.40sc03594	0	4053229	4181633
	ECO	13	L20	20	2	41399163	41511929	1	4	SL2.40sc03594	0	4054642	4167408
	HIN	5	N23	20	2	41405112	41514198	1	4	SL2.40sc03594	0	4060591	4169677
	ECO	28	O01	21	1	41425240	41558893	1	4	SL2.40sc03594	0	4080719	4214372
	HIN	2	J07	22	2	41429101	41548371	1	4	SL2.40sc03594	0	4084580	4203850
	MBO	22	J23	18	2	41440550	41552635	1	4	SL2.40sc03594	0	4096029	4208114
	HIN	25	L05	6	1	41449950	41560256	1	4	SL2.40sc03594	0	4105429	4215735
	ECO	11	N19	26	2	41479770	41590027	1	4	SL2.40sc03594	0	4135249	4245506
	ECO	36	I24	37	2	41529324	41642637	1	4	SL2.40sc03594	0	4184803	4298116
	HIN	40	E23	20	2	41539044	41611254	1	4	SL2.40sc03594	0	4194523	4266733
	HIN	4	L12	30	2	41541057	41656337	1	4	SL2.40sc03594	0	4196536	4311816
	MBO	6	N08	25	1	41544468	41685263	1	4	SL2.40sc03594	0	4199947	4340742
	HIN	15	J08	44	1	41545207	41680397	1	4	SL2.40sc03594	0	4200686	4335876
	HIN	13	B22	19	2	41555839	41643900	1	4	SL2.40sc03594	0	4211318	4299379
	ECO	14	H11	28	2	41587037	41666486	1	4	SL2.40sc03594	0	4242516	4321965
	ECO	32	F04	42	2	41592224	41748264	1	4	SL2.40sc03594	0	4247703	4403743
	MBO	40	H22	35	1	41642267	41786343	1	4	SL2.40sc03594	0	4297746	4441822
	HIN	29	B22	34	2	41642368	41773656	1	4	SL2.40sc03594	0	4297847	4429135
	HIN	26	K07	30	2	41642400	41773656	1	4	SL2.40sc03594	0	4297879	4429135
	ECO	25	F19	29	2	41653703	41776385	1	4	SL2.40sc03594	0	4309182	4431864
	HIN	3	B14	31	1	41657872	41778398	1	4	SL2.40sc03594	0	4313351	4433877
	HIN	31	K12	36	2	41680425	41827914	1	4	SL2.40sc03594	0	4335904	4483393
	HIN	8	D06	34	2	41680463	41797047	1	4	SL2.40sc03594	0	4335942	4452526
	ECO	1	N15	31	1	41684856	41777738	1	4	SL2.40sc03594	0	4340335	4433217
	ECO	7	C11	29	1	41687626	41787450	1	4	SL2.40sc03594	0	4343105	4442929
	HIN	22	P22	11	1	41713575	41805974	1	4	SL2.40sc03594	0	4369054	4461453
	ECO	23	D05	34	2	41752105	41864014	1	4	SL2.40sc03594	0	4407584	4519493
	HIN	27	K22	39	2	41752516	41873070	1	4	SL2.40sc03594	0	4407995	4528549
	ECO	5	H16	34	2	41828698	41911454	1	4	SL2.40sc03594	0	4484177	4566933
	ECO	26	D09	42	1	41857370	41951462	1	4	SL2.40sc03594	0	4512849	4606941
	ECO	32	C08	58	1	41875717	41971153	1	4	SL2.40sc03594	0	4531196	4626632
	ECO	9	D08	57	1	41925650	42029851	1	4	SL2.40sc03594	0	4581129	4685330
	MBO	25	N08	70	2	41940951	42079687	1	4	SL2.40sc03594	0	4596430	4735166
	ECO	33	K04	46	2	41969274	42082114	1	4	SL2.40sc03594	0	4624753	4737593
	MBO	17	J22	31	2	41972320	42114843	1	4	SL2.40sc03594	0	4627799	4770322
	ECO	39	L14	50	2	41978265	42104126	1	4	SL2.40sc03594	0	4633744	4759605
	HIN	15	C19	51	2	41992276	42113518	1	4	SL2.40sc03594	0	4647755	4768997
	HIN	17	K14	52	2	42008847	42142660	1	4	SL2.40sc03594	0	4664326	4798139
	HIN	30	F01	30	2	42057736	42156112	1	4	SL2.40sc03594	0	4713215	4811591
	MBO	28	L11	21	2	42066895	42162201	1	4	SL2.40sc03594	0	4722374	4817680
	HIN	2	O15	32	2	42113539	42228163	1	4	SL2.40sc03594	0	4769018	4883642
	HIN	4	I10	29	1	42126453	42214630	1	4	SL2.40sc03594	0	4781932	4870109
	MBO	12	H06	40	2	42155099	42295693	1	4	SL2.40sc03594	0	4810578	4951172
	MBO	3	P23	4	2	42174674	42305546	1	4	SL2.40sc03594	0	4830153	4961025
	ECO	9	K06	39	2	42215946	42329312	1	4	SL2.40sc03594	0	4871425	4984791
	HIN	13	O10	14	2	42228147	42362828	1	4	SL2.40sc03594	0	4883626	5018307
	MBO	28	B13	50	1	42243274	42365000	1	4	SL2.40sc03594	0	4898753	5020479
	MBO	34	B08	38	2	42260049	42361934	1	4	SL2.40sc03594	0	4915528	5017413
	HIN	22	H23	34	1	42270405	42394904	1	4	SL2.40sc03594	0	4925884	5050383
	MBO	16	B04	38	2	42279978	42373396	1	4	SL2.40sc03594	0	4935457	5028875
	MBO	20	E10	38	2	42303800	42401718	1	4	SL2.40sc03594	0	4959279	5057197
	ECO	22	E03	40	2	42334736	42452167	1	4	SL2.40sc03594	0	4990215	5107646
	ECO	24	F16	35	2	42337706	42452163	1	4	SL2.40sc03594	0	4993185	5107642
	MBO	26	M01	44	2	42355553	42530184	1	4	SL2.40sc03594	0	5011032	5185663
	HIN	22	B05	40	2	42411949	42547297	1	4	SL2.40sc03594	0	5067428	5202776
	MBO	31	D01	47	1	42435908	42577012	1	4	SL2.40sc03594	0	5091387	5232491
	HIN	12	H03	37	2	42442821	42602089	1	4	SL2.40sc03594	0	5098300	5257568
	MBO	17	A05	47	1	42446368	42570748	1	4	SL2.40sc03594	0	5101847	5226227
	ECO	6	F23	41	1	42449763	42567244	1	4	SL2.40sc03594	0	5105242	5222723
	HIN	20	J16	42	2	42460525	42594131	1	4	SL2.40sc03594	0	5116004	5249610
	MBO	13	N21	39	1	42537013	42672762	1	4	SL2.40sc03594	0	5192492	5328241
	MBO	37	D06	35	2	42539757	42649463	1	4	SL2.40sc03594	0	5195236	5304942
	ECO	8	D05	34	2	42539942	42648887	1	4	SL2.40sc03594	0	5195421	5304366
	MBO	20	P16	31	1	42565048	42702234	1	4	SL2.40sc03594	0	5220527	5357713
	MBO	5	E13	13	1	42568515	42655532	1	4	SL2.40sc03594	0	5223994	5311011
	MBO	6	C04	34	2	42600687	42753213	1	4	SL2.40sc03594	0	5256166	5408692
	MBO	19	M02	32	1	42665866	42813657	1	4	SL2.40sc03594	0	5321345	5469136
	ECO	8	P13	35	1	42665866	42797535	1	4	SL2.40sc03594	0	5321345	5453014
	MBO	39	C18	21	1	42711224	42830165	1	4	SL2.40sc03594	0	5366703	5485644
	ECO	33	G15	23	1	42711836	42810797	1	4	SL2.40sc03594	0	5367315	5466276
	MBO	6	N16	35	2	42829177	42955517	1	4	SL2.40sc03594	0	5484656	5610996
	MBO	17	H23	38	2	42829444	42936058	1	4	SL2.40sc03594	0	5484923	5591537
	ECO	7	A15	40	2	42850521	42971297	1	4	SL2.40sc03594	0	5506000	5626776
	HIN	25	D04	43	2	42862356	42982478	1	4	SL2.40sc03594	0	5517835	5637957
	HIN	9	K23	37	2	42867468	42982476	1	4	SL2.40sc03594	0	5522947	5637955
	MBO	40	M21	54	2	42877186	43007931	1	4	SL2.40sc03594	0	5532665	5663410
	HIN	4	C20	12	2	42880022	43006149	1	4	SL2.40sc03594	0	5535501	5661628
	ECO	24	M18	28	2	42888986	42998017	1	4	SL2.40sc03594	0	5544465	5653496
	ECO	21	E03	35	1	42908306	43029943	1	4	SL2.40sc03594	0	5563785	5685422
	ECO	23	O22	40	2	42908306	43020894	1	4	SL2.40sc03594	0	5563785	5676373
	MBO	7	E08	49	1	42935188	43082581	1	4	SL2.40sc03594	0	5590667	5738060
	MBO	6	I13	45	1	42957476	43081308	1	4	SL2.40sc03594	0	5612955	5736787
	ECO	31	M15	54	2	42965515	43098985	1	4	SL2.40sc03594	0	5620994	5754464
	HIN	27	N05	49	2	42982473	43115638	1	4	SL2.40sc03594	0	5637952	5771117
	HIN	2	P12	45	2	42997735	43141284	1	4	SL2.40sc03594	0	5653214	5796763
	HIN	39	B11	48	2	43076013	43197365	1	4	SL2.40sc03594	0	5731492	5852844
	ECO	23	F06	39	2	43099005	43216467	1	4	SL2.40sc03594	0	5754484	5871946
	HIN	19	H18	49	2	43146433	43267082	1	4	SL2.40sc03594	0	5801912	5922561
	MBO	32	D01	39	1	43172530	43273691	1	4	SL2.40sc03594	0	5828009	5929170
	ECO	31	O04	40	2	43177924	43291162	1	4	SL2.40sc03594	0	5833403	5946641
	ECO	34	G05	45	2	43216412	43340973	1	4	SL2.40sc03594	0	5871891	5996452
	HIN	12	A10	46	2	43231447	43367181	1	4	SL2.40sc03594	0	5886926	6022660
	HIN	37	H12	29	2	43256897	43394369	1	4	SL2.40sc03594	0	5912376	6049848
	MBO	21	M22	36	2	43290600	43389741	1	4	SL2.40sc03594	0	5946079	6045220
	HIN	5	K12	50	2	43312511	43439924	1	4	SL2.40sc03594	0	5967990	6095403
	HIN	4	B03	34	2	43322600	43420187	1	4	SL2.40sc03594	0	5978079	6075666
	MBO	9	M07	45	1	43362246	43521677	1	4	SL2.40sc03594	0	6017725	6177156
	MBO	7	P11	63	2	43403318	43548026	1	4	SL2.40sc03594	0	6058797	6203505
	HIN	40	A01	59	1	43412687	43548151	1	4	SL2.40sc03594	0	6068166	6203630
	ECO	20	M18	46	2	43448406	43559207	1	4	SL2.40sc03594	0	6103885	6214686
	HIN	15	O10	41	2	43520152	43619939	1	4	SL2.40sc03594	0	6175631	6275418
	HIN	5	B24	34	2	43690979	43809960	1	5	SL2.40sc05010	-	20407877	20288896
	HIN	3	E06	39	2	43695167	43819567	1	5	SL2.40sc05010	-	20403689	20279289
	HIN	18	D02	24	2	43710736	43802205	1	5	SL2.40sc05010	-	20388120	20296651
	HIN	10	P05	24	1	43734779	43832436	1	5	SL2.40sc05010	-	20364077	20266420
	MBO	22	K08	27	2	43744117	43860658	1	5	SL2.40sc05010	-	20354739	20238198
	HIN	14	F03	27	1	43766512	43832035	1	5	SL2.40sc05010	-	20332344	20266821
	HIN	22	K24	16	2	43766542	43809766	1	5	SL2.40sc05010	-	20332314	20289090
	MBO	16	G04	40	2	43775692	43936005	1	5	SL2.40sc05010	-	20323164	20162851
	ECO	31	G01	32	2	43794451	43908945	1	5	SL2.40sc05010	-	20304405	20189911
	ECO	39	E22	35	2	43865603	43967212	1	5	SL2.40sc05010	-	20233253	20131644
	MBO	34	C11	35	2	43868131	44012681	1	5	SL2.40sc05010	-	20230725	20086175
	MBO	33	J12	20	2	43954543	44037163	1	5	SL2.40sc05010	-	20144313	20061693
	ECO	35	H21	23	2	43993687	44105107	1	5	SL2.40sc05010	-	20105169	19993749
	ECO	10	D20	20	2	44011597	44105107	1	5	SL2.40sc05010	-	20087259	19993749
	ECO	17	B23	7	1	44029378	44111855	1	5	SL2.40sc05010	-	20069478	19987001
	HIN	5	A07	18	2	44030166	44177167	1	5	SL2.40sc05010	-	20068690	19921689
	HIN	22	C10	25	2	44053898	44203392	1	5	SL2.40sc05010	-	20044958	19895464
	ECO	26	H02	21	2	44105136	44231686	1	5	SL2.40sc05010	-	19993720	19867170
	ECO	17	C01	16	1	44111890	44231691	1	5	SL2.40sc05010	-	19986966	19867165
	ECO	8	L24	19	1	44118304	44228982	1	5	SL2.40sc05010	-	19980552	19869874
	MBO	12	B21	51	2	44147815	44301700	1	5	SL2.40sc05010	-	19951041	19797156
	MBO	38	E14	41	2	44148152	44268952	1	5	SL2.40sc05010	-	19950704	19829904
	ECO	5	N24	34	2	44148663	44246242	1	5	SL2.40sc05010	-	19950193	19852614
	ECO	30	N23	41	2	44148663	44259750	1	5	SL2.40sc05010	-	19950193	19839106
	MBO	8	I23	50	2	44177803	44311468	1	5	SL2.40sc05010	-	19921053	19787388
	HIN	20	B17	43	2	44203389	44327068	1	5	SL2.40sc05010	-	19895467	19771788
	MBO	2	H02	48	1	44232673	44367009	1	5	SL2.40sc05010	-	19866183	19731847
	HIN	12	C10	36	2	44248257	44354293	1	5	SL2.40sc05010	-	19850599	19744563
	HIN	29	C07	25	2	44255610	44333579	1	5	SL2.40sc05010	-	19843246	19765277
	ECO	1	G19	37	2	44272349	44372657	1	5	SL2.40sc05010	-	19826507	19726199
	ECO	24	G21	33	2	44295331	44405908	1	5	SL2.40sc05010	-	19803525	19692948
	ECO	16	A06	23	2	44296221	44429938	1	5	SL2.40sc05010	-	19802635	19668918
	HIN	20	M21	14	2	44301409	44376031	1	5	SL2.40sc05010	-	19797447	19722825
	ECO	5	L06	37	2	44304199	44425451	1	5	SL2.40sc05010	-	19794657	19673405
	ECO	20	I06	28	2	44316729	44425953	1	5	SL2.40sc05010	-	19782127	19672903
	ECO	35	C19	40	2	44316729	44449469	1	5	SL2.40sc05010	-	19782127	19649387
	ECO	33	L03	33	2	44327986	44436406	1	5	SL2.40sc05010	-	19770870	19662450
	ECO	8	G12	35	2	44330480	44445330	1	5	SL2.40sc05010	-	19768376	19653526
	MBO	9	D07	21	2	44376713	44497616	1	5	SL2.40sc05010	-	19722143	19601240
	HIN	40	O12	17	2	44377414	44544589	1	5	SL2.40sc05010	-	19721442	19554267
	MBO	18	F16	48	2	44387039	44514263	1	5	SL2.40sc05010	-	19711817	19584593
	HIN	27	H19	41	1	44406221	44515591	1	5	SL2.40sc05010	-	19692635	19583265
	ECO	34	F01	40	2	44485230	44619906	1	5	SL2.40sc05010	-	19613626	19478950
	MBO	21	H09	29	2	44490533	44601534	1	5	SL2.40sc05010	-	19608323	19497322
	HIN	25	A17	40	2	44498206	44630728	1	5	SL2.40sc05010	-	19600650	19468128
	MBO	9	N05	34	2	44502985	44650418	1	5	SL2.40sc05010	-	19595871	19448438
	HIN	20	O09	28	1	44508880	44626468	1	5	SL2.40sc05010	-	19589976	19472388
	HIN	23	P07	42	2	44525796	44673013	1	5	SL2.40sc05010	-	19573060	19425843
	ECO	29	P22	32	2	44572179	44681555	1	5	SL2.40sc05010	-	19526677	19417301
	MBO	8	F07	36	1	44572187	44706234	1	5	SL2.40sc05010	-	19526669	19392622
	HIN	4	K10	29	1	44581590	44671736	1	5	SL2.40sc05010	-	19517266	19427120
	ECO	28	H03	27	2	44626503	44754844	1	5	SL2.40sc05010	-	19472353	19344012
	ECO	23	L14	24	2	44668298	44793315	1	5	SL2.40sc05010	-	19430558	19305541
	HIN	1	G16	28	2	44672175	44816649	1	5	SL2.40sc05010	-	19426681	19282207
	ECO	12	G14	3	2	44675646	44789741	1	5	SL2.40sc05010	-	19423210	19309115
	ECO	30	A14	16	1	44681575	44821146	1	5	SL2.40sc05010	-	19417281	19277710
	HIN	11	N17	41	1	44789196	44945197	1	5	SL2.40sc05010	-	19309660	19153659
	HIN	1	D01	40	1	44804986	44944600	1	5	SL2.40sc05010	-	19293870	19154256
	HIN	20	E17	35	2	44810368	44907519	1	5	SL2.40sc05010	-	19288488	19191337
	ECO	21	M06	40	1	44840404	44980867	1	5	SL2.40sc05010	-	19258452	19117989
	HIN	34	L06	5	2	44873213	44978562	1	5	SL2.40sc05010	-	19225643	19120294
	ECO	24	C07	27	2	44890981	45023617	1	5	SL2.40sc05010	-	19207875	19075239
	ECO	18	N10	24	2	44897924	45015489	1	5	SL2.40sc05010	-	19200932	19083367
	ECO	31	H17	16	2	44920322	44996263	1	5	SL2.40sc05010	-	19178534	19102593
	ECO	20	H08	21	1	44949541	45040961	1	5	SL2.40sc05010	-	19149315	19057895
	MBO	30	M05	40	2	45000732	45154003	1	5	SL2.40sc05010	-	19098124	18944853
	HIN	5	H08	9	2	45026415	45084006	1	5	SL2.40sc05010	-	19072441	19014850
	HIN	19	G14	35	1	45101051	45230018	1	5	SL2.40sc05010	-	18997805	18868838
	MBO	34	B10	20	1	45101051	45241537	1	5	SL2.40sc05010	-	18997805	18857319
	MBO	36	N12	25	2	45106316	45220564	1	5	SL2.40sc05010	-	18992540	18878292
	MBO	5	F15	47	2	45112450	45267022	1	5	SL2.40sc05010	-	18986406	18831834
	ECO	23	G03	24	1	45121197	45236004	1	5	SL2.40sc05010	-	18977659	18862852
	HIN	31	I14	26	2	45141481	45242636	1	5	SL2.40sc05010	-	18957375	18856220
	MBO	34	L07	23	1	45242139	45285924	1	5	SL2.40sc05010	-	18856717	18812932
	MBO	7	G05	41	2	45253215	45356975	1	5	SL2.40sc05010	-	18845641	18741881
	HIN	23	G11	24	2	45259394	45394354	1	5	SL2.40sc05010	-	18839462	18704502
	ECO	25	B24	36	2	45262283	45365878	1	5	SL2.40sc05010	-	18836573	18732978
	HIN	34	B20	32	2	45269414	45382116	1	5	SL2.40sc05010	-	18829442	18716740
	HIN	20	I24	36	1	45274937	45406279	1	5	SL2.40sc05010	-	18823919	18692577
	HIN	23	E14	5	2	45311758	45433633	1	5	SL2.40sc05010	-	18787098	18665223
	HIN	3	M11	31	2	45314585	45441301	1	5	SL2.40sc05010	-	18784271	18657555
	MBO	17	A01	32	1	45336343	45442278	1	5	SL2.40sc05010	-	18762513	18656578
	HIN	32	H21	49	1	45340718	45504347	1	5	SL2.40sc05010	-	18758138	18594509
	HIN	40	J21	38	2	45384498	45515321	1	5	SL2.40sc05010	-	18714358	18583535
	MBO	36	F24	32	1	45429777	45519981	1	5	SL2.40sc05010	-	18669079	18578875
	HIN	17	F04	49	1	45466383	45583730	1	5	SL2.40sc05010	-	18632473	18515126
	MBO	11	N16	27	1	45551443	45633082	1	5	SL2.40sc05010	-	18547413	18465774
	HIN	25	J14	31	2	45555217	45671045	1	5	SL2.40sc05010	-	18543639	18427811
	ECO	20	B13	4	2	45565843	45600703	1	5	SL2.40sc05010	-	18533013	18498153
	ECO	9	B21	47	1	45633144	45743383	1	5	SL2.40sc05010	-	18465712	18355473
	MBO	36	P21	66	2	45647065	45782030	1	5	SL2.40sc05010	-	18451791	18316826
	ECO	20	H03	46	2	45665536	45764510	1	5	SL2.40sc05010	-	18433320	18334346
	MBO	8	E24	42	2	45681068	45811517	1	5	SL2.40sc05010	-	18417788	18287339
	HIN	24	H16	53	2	45692471	45817772	1	5	SL2.40sc05010	-	18406385	18281084
	HIN	10	G19	27	2	45701586	45772444	1	5	SL2.40sc05010	-	18397270	18326412
	MBO	29	P09	50	2	45720095	45826207	1	5	SL2.40sc05010	-	18378761	18272649
	ECO	1	N22	42	1	45781195	45897548	1	5	SL2.40sc05010	-	18317661	18201308
	HIN	9	K09	51	2	45783921	45949611	1	5	SL2.40sc05010	-	18314935	18149245
	HIN	28	P09	41	2	45784323	45907868	1	5	SL2.40sc05010	-	18314533	18190988
	HIN	32	L08	23	2	45792511	45928563	1	5	SL2.40sc05010	-	18306345	18170293
	HIN	38	G24	49	2	45794346	45956124	1	5	SL2.40sc05010	-	18304510	18142732
	MBO	30	P14	11	1	45816905	45967578	1	5	SL2.40sc05010	-	18281951	18131278
	ECO	13	D13	31	2	45824442	45924198	1	5	SL2.40sc05010	-	18274414	18174658
	ECO	7	L01	27	2	45869591	45963920	1	5	SL2.40sc05010	-	18229265	18134936
	HIN	13	J12	30	2	45874050	45972377	1	5	SL2.40sc05010	-	18224806	18126479
	MBO	7	D18	45	2	45880319	46010234	1	5	SL2.40sc05010	-	18218537	18088622
	MBO	22	J05	19	2	45887131	45990325	1	5	SL2.40sc05010	-	18211725	18108531
	HIN	39	D14	17	1	45897548	45961253	1	5	SL2.40sc05010	-	18201308	18137603
	MBO	40	I08	49	2	45933834	46076809	1	5	SL2.40sc05010	-	18165022	18022047
	MBO	4	B06	49	2	45959212	46072715	1	5	SL2.40sc05010	-	18139644	18026141
	ECO	22	G06	50	2	46019158	46141611	1	5	SL2.40sc05010	-	18079698	17957245
	MBO	13	K18	66	2	46053305	46186149	1	5	SL2.40sc05010	-	18045551	17912707
	HIN	17	K15	52	2	46074377	46187174	1	5	SL2.40sc05010	-	18024479	17911682
	ECO	31	J14	47	2	46092379	46188967	1	5	SL2.40sc05010	-	18006477	17909889
	MBO	12	J22	42	2	46115602	46239619	1	5	SL2.40sc05010	-	17983254	17859237
	HIN	27	K06	46	1	46153740	46298767	1	5	SL2.40sc05010	-	17945116	17800089
	MBO	28	O03	15	2	46155202	46317459	1	5	SL2.40sc05010	-	17943654	17781397
	MBO	34	L01	33	2	46192580	46332297	1	5	SL2.40sc05010	-	17906276	17766559
	MBO	12	O07	43	2	46193190	46347928	1	5	SL2.40sc05010	-	17905666	17750928
	ECO	21	K03	37	1	46209091	46325249	1	5	SL2.40sc05010	-	17889765	17773607
	MBO	28	M23	16	1	46239987	46358308	1	5	SL2.40sc05010	-	17858869	17740548
	HIN	11	D19	47	2	46291783	46392808	1	5	SL2.40sc05010	-	17807073	17706048
	MBO	10	M21	61	2	46303382	46440804	1	5	SL2.40sc05010	-	17795474	17658052
	ECO	24	F19	56	2	46305505	46426950	1	5	SL2.40sc05010	-	17793351	17671906
	ECO	18	B05	60	2	46384807	46510933	1	5	SL2.40sc05010	-	17714049	17587923
	ECO	35	E06	54	2	46386974	46499483	1	5	SL2.40sc05010	-	17711882	17599373
	ECO	27	C13	51	2	46387013	46499483	1	5	SL2.40sc05010	-	17711843	17599373
	MBO	30	B10	44	2	46481008	46645801	1	5	SL2.40sc05010	-	17617848	17453055
	MBO	3	I22	51	2	46483704	46610452	1	5	SL2.40sc05010	-	17615152	17488404
	HIN	31	F18	39	2	46504263	46616408	1	5	SL2.40sc05010	-	17594593	17482448
	MBO	38	B15	58	2	46510198	46639922	1	5	SL2.40sc05010	-	17588658	17458934
	ECO	12	J03	38	2	46510933	46614564	1	5	SL2.40sc05010	-	17587923	17484292
	ECO	8	P10	50	2	46514668	46636362	1	5	SL2.40sc05010	-	17584188	17462494
	HIN	30	F02	47	2	46520960	46644576	1	5	SL2.40sc05010	-	17577896	17454280
	MBO	19	N14	51	2	46590532	46722566	1	5	SL2.40sc05010	-	17508324	17376290
	MBO	15	N18	69	2	46601719	46748195	1	5	SL2.40sc05010	-	17497137	17350661
	MBO	20	F01	41	1	46607003	46732307	1	5	SL2.40sc05010	-	17491853	17366549
	ECO	40	G04	56	2	46623753	46761284	1	5	SL2.40sc05010	-	17475103	17337572
	HIN	33	G19	7	2	46630555	46762831	1	5	SL2.40sc05010	-	17468301	17336025
	ECO	37	D16	33	2	46636362	46730738	1	5	SL2.40sc05010	-	17462494	17368118
	MBO	7	K07	60	1	46697435	46845870	1	5	SL2.40sc05010	-	17401421	17252986
	ECO	2	N18	54	2	46699884	46831629	1	5	SL2.40sc05010	-	17398972	17267227
	HIN	40	A07	10	2	46718551	46731543	1	5	SL2.40sc05010	-	17380305	17367313
	ECO	8	L20	43	2	46724103	46831629	1	5	SL2.40sc05010	-	17374753	17267227
	ECO	10	J20	30	2	46736632	46819563	1	5	SL2.40sc05010	-	17362224	17279293
	MBO	5	K17	40	2	46751903	46892682	1	5	SL2.40sc05010	-	17346953	17206174
	MBO	40	D14	46	2	46752861	46902334	1	5	SL2.40sc05010	-	17345995	17196522
	HIN	33	L06	31	2	46756616	46890208	1	5	SL2.40sc05010	-	17342240	17208648
	MBO	23	J21	32	1	46762646	46885183	1	5	SL2.40sc05010	-	17336210	17213673
	MBO	19	I19	31	1	46769370	46863540	1	5	SL2.40sc05010	-	17329486	17235316
	MBO	13	A05	34	2	46814255	46932714	1	5	SL2.40sc05010	-	17284601	17166142
	HIN	17	P21	29	2	46844854	46959490	1	5	SL2.40sc05010	-	17254002	17139366
	HIN	8	B06	39	2	46860198	46979232	1	5	SL2.40sc05010	-	17238658	17119624
	HIN	20	E11	44	1	46878087	46990966	1	5	SL2.40sc05010	-	17220769	17107890
	MBO	7	M02	52	1	46878087	47038083	1	5	SL2.40sc05010	-	17220769	17060773
	ECO	30	F12	8	2	46919016	47036616	1	5	SL2.40sc05010	-	17179840	17062240
	MBO	30	M08	19	2	46929123	47081232	1	5	SL2.40sc05010	-	17169733	17017624
	ECO	14	D19	37	2	46947436	47027250	1	5	SL2.40sc05010	-	17151420	17071606
	HIN	11	E09	43	1	47006561	47145731	1	5	SL2.40sc05010	-	17092295	16953125
	ECO	36	O10	42	2	47010534	47096578	1	5	SL2.40sc05010	-	17088322	17002278
	ECO	7	I15	46	2	47027270	47135387	1	5	SL2.40sc05010	-	17071586	16963469
[truncated: 26,575 more rows]
