# Supplementary material for: Fluorescence In Situ Hybridization and Optical Mapping to Correct Scaffold Arrangement in the Tomato Genome
Source: G3 (Bethesda). 2014 May 30;4(8):1395–405. doi: 10.1534/g3.114.011197 (PMC4132171; doi:10.1534/g3.114.011197)
Supplement: Supporting Information [file supp_g3.114.011197_TableS11.xls]

## Sheet: Chr 0 BACs
Table S11. List of all of unassigned (chromosome 0) BACs.							LIB	PLATE	WELL	NUM_WGP_TAGS	NUM_BES	CHR_ID	CHR_LEFT_POS	CHR_RIGHT_POS	SCF_ID	SCF_ORIENT	SCF_POS_LP	SCF_POS_RP
							MBO	9	I24	39	1	SL2.40ch00	2111	134579	SL2.40sc05082	0	2111	134579
							RS	94	I19	16	0	SL2.40ch00	3313	57458	SL2.40sc05082	0	3313	57458
Legend:							MBO	115	J20	0	2	SL2.40ch00	4534	138469	SL2.40sc05082	0	4534	138469
LIB = Library source: MBO = MboI; HIN = HindIII; ECO = EcoRI; FOS = fosmid, RS = random shear							HIN	148	D21	0	2	SL2.40ch00	5664	136524	SL2.40sc05082	0	5664	136524
PLATE and WELL = plate and well coordinates of the clone							HIN	221	K18	0	2	SL2.40ch00	5696	136564	SL2.40sc05082	0	5696	136564
NUM_WGP_TAGS = number of mapped whole genome profiling tags							MBO	136	K04	0	1	SL2.40ch00	7289	7561	SL2.40sc05082	0	7289	7561
NUM_BES = number of mapped BAC end sequences							RS	91	O13	45	0	SL2.40ch00	8994	112537	SL2.40sc05082	0	8994	112537
CHR_ID = chromosome ID							MBO	56	O02	0	2	SL2.40ch00	8996	109864	SL2.40sc05082	0	8996	109864
CHR_LEFT_POS and CHR_RIGHT_POS = position of mapped sequences on chromosome							FOS	197	O01	0	2	SL2.40ch00	10923	53385	SL2.40sc05082	0	10923	53385
SCF_ID = scaffold ID							HIN	16	P06	34	1	SL2.40ch00	14837	134579	SL2.40sc05082	0	14837	134579
SCF_ORIENT = scaffold orientation							HIN	28	K19	34	2	SL2.40ch00	26547	149704	SL2.40sc05082	0	26547	149704
SCF_POS_LP and SCF_POS_RP = position of mapped sequences on scaffold							HIN	2	C22	31	2	SL2.40ch00	26651	107727	SL2.40sc05082	0	26651	107727
							FOS	87	F10	0	1	SL2.40ch00	27171	27689	SL2.40sc05082	0	27171	27689
							MBO	71	N07	0	2	SL2.40ch00	39568	161721	SL2.40sc05082	0	39568	161721
							FOS	62	H19	0	1	SL2.40ch00	41865	42208	SL2.40sc05082	0	41865	42208
							FOS	91	E14	0	2	SL2.40ch00	42859	77694	SL2.40sc05082	0	42859	77694
							MBO	16	G20	45	2	SL2.40ch00	46163	175598	SL2.40sc05082	0	46163	175598
							FOS	150	G11	0	2	SL2.40ch00	46553	78846	SL2.40sc05082	0	46553	78846
							FOS	12	J05	0	1	SL2.40ch00	63654	64188	SL2.40sc05082	0	63654	64188
							FOS	72	F01	0	1	SL2.40ch00	66830	67495	SL2.40sc05082	0	66830	67495
							RS	14	G19	12	0	SL2.40ch00	67617	93710	SL2.40sc05082	0	67617	93710
							MBO	87	F11	0	2	SL2.40ch00	67802	220093	SL2.40sc05082	0	67802	220093
							HIN	104	D21	0	2	SL2.40ch00	76557	167956	SL2.40sc05082	0	76557	167956
							HIN	127	N03	0	2	SL2.40ch00	77281	191893	SL2.40sc05082	0	77281	191893
							HIN	120	N21	0	2	SL2.40ch00	79972	223018	SL2.40sc05082	0	79972	223018
							MBO	60	N13	0	1	SL2.40ch00	89506	90163	SL2.40sc05082	0	89506	90163
							FOS	201	I16	0	1	SL2.40ch00	90489	91156	SL2.40sc05082	0	90489	91156
							FOS	72	J11	0	1	SL2.40ch00	100219	100931	SL2.40sc05082	0	100219	100931
							ECO	84	G08	0	1	SL2.40ch00	100412	101061	SL2.40sc05082	0	100412	101061
							ECO	53	E24	0	2	SL2.40ch00	100446	197741	SL2.40sc05082	0	100446	197741
							HIN	174	C16	0	1	SL2.40ch00	103766	104527	SL2.40sc05082	0	103766	104527
							RS	119	D22	51	0	SL2.40ch00	103922	202786	SL2.40sc05082	0	103922	202786
							HIN	217	I03	0	2	SL2.40ch00	104537	257842	SL2.40sc05082	0	104537	257842
							HIN	46	J03	0	1	SL2.40ch00	106514	106857	SL2.40sc05082	0	106514	106857
							HIN	48	N07	0	1	SL2.40ch00	107261	107707	SL2.40sc05082	0	107261	107707
							FOS	142	I17	0	2	SL2.40ch00	114474	155751	SL2.40sc05082	0	114474	155751
							FOS	141	B04	0	1	SL2.40ch00	117822	118313	SL2.40sc05082	0	117822	118313
							HIN	109	J22	0	1	SL2.40ch00	131875	132363	SL2.40sc05082	0	131875	132363
							RS	112	H07	41	0	SL2.40ch00	134579	202786	SL2.40sc05082	0	134579	202786
							FOS	156	L04	0	2	SL2.40ch00	151058	189535	SL2.40sc05082	0	151058	189535
							ECO	17	L13	47	2	SL2.40ch00	151475	288692	SL2.40sc05082	0	151475	288692
							FOS	121	B07	0	2	SL2.40ch00	153393	190625	SL2.40sc05082	0	153393	190625
							RS	3	K02	44	0	SL2.40ch00	155889	289638	SL2.40sc05082	0	155889	289638
							FOS	110	C01	0	2	SL2.40ch00	156453	196400	SL2.40sc05082	0	156453	196400
							FOS	34	E05	0	1	SL2.40ch00	157645	158250	SL2.40sc05082	0	157645	158250
							FOS	50	N22	0	2	SL2.40ch00	158586	194473	SL2.40sc05082	0	158586	194473
							MBO	59	B02	0	2	SL2.40ch00	159208	278197	SL2.40sc05082	0	159208	278197
							MBO	21	H06	23	2	SL2.40ch00	166946	258456	SL2.40sc05082	0	166946	258456
							RS	84	C12	6	0	SL2.40ch00	169026	180411	SL2.40sc05082	0	169026	180411
							MBO	97	O23	0	1	SL2.40ch00	173169	173632	SL2.40sc05082	0	173169	173632
							HIN	247	I09	0	1	SL2.40ch00	174121	174443	SL2.40sc05082	0	174121	174443
							RS	89	K16	36	0	SL2.40ch00	175335	289638	SL2.40sc05082	0	175335	289638
							MBO	99	J20	0	2	SL2.40ch00	183916	279645	SL2.40sc05082	0	183916	279645
							FOS	222	D21	0	2	SL2.40ch00	185070	224081	SL2.40sc05082	0	185070	224081
							MBO	54	F09	0	2	SL2.40ch00	186258	283222	SL2.40sc05082	0	186258	283222
							MBO	67	F05	0	1	SL2.40ch00	186288	186692	SL2.40sc05082	0	186288	186692
							MBO	20	A05	33	2	SL2.40ch00	187186	302224	SL2.40sc05082	0	187186	302224
							HIN	232	L05	0	2	SL2.40ch00	187318	259324	SL2.40sc05082	0	187318	259324
							HIN	232	K06	0	2	SL2.40ch00	187318	259302	SL2.40sc05082	0	187318	259302
							FOS	163	H18	0	2	SL2.40ch00	188097	226002	SL2.40sc05082	0	188097	226002
							FOS	285	J21	0	2	SL2.40ch00	193125	229746	SL2.40sc05082	0	193125	229746
							MBO	143	I22	0	2	SL2.40ch00	195456	345985	SL2.40sc05082	0	195456	345985
							FOS	39	D07	0	1	SL2.40ch00	195800	196401	SL2.40sc05082	0	195800	196401
							ECO	23	A19	4	2	SL2.40ch00	197867	290558	SL2.40sc05082	0	197867	290558
							FOS	250	F19	0	2	SL2.40ch00	201415	242490	SL2.40sc05082	0	201415	242490
							ECO	54	M14	0	2	SL2.40ch00	202871	328899	SL2.40sc05082	0	202871	328899
							FOS	50	B21	0	2	SL2.40ch00	204448	242230	SL2.40sc05082	0	204448	242230
							HIN	99	A07	0	1	SL2.40ch00	204729	205336	SL2.40sc05082	0	204729	205336
							HIN	173	I07	0	2	SL2.40ch00	204805	205366	SL2.40sc05082	0	204805	205366
							MBO	63	O23	0	2	SL2.40ch00	205682	328200	SL2.40sc05082	0	205682	328200
							HIN	193	F04	0	2	SL2.40ch00	220802	356870	SL2.40sc05082	0	220802	356870
							FOS	221	G14	0	2	SL2.40ch00	225420	266562	SL2.40sc05082	0	225420	266562
							HIN	234	P15	0	1	SL2.40ch00	226125	226826	SL2.40sc05082	0	226125	226826
							RS	116	M17	9	0	SL2.40ch00	228925	249006	SL2.40sc05082	0	228925	249006
							RS	64	C12	23	0	SL2.40ch00	228925	289638	SL2.40sc05082	0	228925	289638
							MBO	117	N01	0	2	SL2.40ch00	229122	370726	SL2.40sc05082	0	229122	370726
							HIN	209	J22	0	1	SL2.40ch00	233770	234347	SL2.40sc05082	0	233770	234347
							FOS	63	P07	0	2	SL2.40ch00	237968	277997	SL2.40sc05082	0	237968	277997
							HIN	73	P22	0	2	SL2.40ch00	238204	339761	SL2.40sc05082	0	238204	339761
							ECO	56	C02	0	1	SL2.40ch00	239188	239853	SL2.40sc05082	0	239188	239853
							ECO	41	I05	0	2	SL2.40ch00	239211	352727	SL2.40sc05082	0	239211	352727
							FOS	277	J13	0	2	SL2.40ch00	245570	280323	SL2.40sc05082	0	245570	280323
							MBO	60	F11	0	2	SL2.40ch00	250973	350796	SL2.40sc05082	0	250973	350796
							MBO	84	J14	0	1	SL2.40ch00	255962	256566	SL2.40sc05082	0	255962	256566
							FOS	66	F06	0	1	SL2.40ch00	258522	259132	SL2.40sc05082	0	258522	259132
							HIN	69	G23	0	1	SL2.40ch00	258767	259504	SL2.40sc05082	0	258767	259504
							MBO	47	P04	0	2	SL2.40ch00	258778	361543	SL2.40sc05082	0	258778	361543
							MBO	80	O16	0	2	SL2.40ch00	259307	356398	SL2.40sc05082	0	259307	356398
							HIN	38	B12	0	1	SL2.40ch00	259985	260692	SL2.40sc05082	0	259985	260692
							FOS	193	N19	0	2	SL2.40ch00	265026	298897	SL2.40sc05082	0	265026	298897
							MBO	9	H18	0	2	SL2.40ch00	271168	391619	SL2.40sc05082	0	271168	391619
							ECO	63	A11	0	1	SL2.40ch00	274074	274391	SL2.40sc05082	0	274074	274391
							FOS	109	D16	0	2	SL2.40ch00	280071	321795	SL2.40sc05082	0	280071	321795
							MBO	46	N14	0	2	SL2.40ch00	285153	379534	SL2.40sc05082	0	285153	379534
							FOS	62	L11	0	1	SL2.40ch00	288848	289325	SL2.40sc05082	0	288848	289325
							HIN	243	F10	0	2	SL2.40ch00	298249	406302	SL2.40sc05082	0	298249	406302
							HIN	82	E05	0	2	SL2.40ch00	299083	437752	SL2.40sc05082	0	299083	437752
							HIN	205	H23	0	2	SL2.40ch00	299636	402422	SL2.40sc05082	0	299636	402422
							HIN	206	O01	0	2	SL2.40ch00	303837	435458	SL2.40sc05082	0	303837	435458
							HIN	218	D19	0	2	SL2.40ch00	318483	448518	SL2.40sc05082	0	318483	448518
							HIN	47	B04	0	1	SL2.40ch00	319231	320016	SL2.40sc05082	0	319231	320016
							HIN	18	L15	36	1	SL2.40ch00	320347	422708	SL2.40sc05082	0	320347	422708
							HIN	29	C05	45	1	SL2.40ch00	320347	457558	SL2.40sc05082	0	320347	457558
							RS	117	L23	42	0	SL2.40ch00	320347	424219	SL2.40sc05082	0	320347	424219
							RS	59	M09	13	0	SL2.40ch00	320347	359867	SL2.40sc05082	0	320347	359867
							RS	123	F01	22	0	SL2.40ch00	320347	389225	SL2.40sc05082	0	320347	389225
							RS	106	F05	28	0	SL2.40ch00	320347	400687	SL2.40sc05082	0	320347	400687
							FOS	59	C18	0	2	SL2.40ch00	321554	355149	SL2.40sc05082	0	321554	355149
							ECO	113	P05	0	2	SL2.40ch00	321941	408832	SL2.40sc05082	0	321941	408832
							ECO	107	O15	0	2	SL2.40ch00	322029	408872	SL2.40sc05082	0	322029	408872
							ECO	109	B02	0	1	SL2.40ch00	322434	322764	SL2.40sc05082	0	322434	322764
							ECO	58	B07	0	2	SL2.40ch00	323836	408867	SL2.40sc05082	0	323836	408867
							ECO	76	G24	0	2	SL2.40ch00	323887	408867	SL2.40sc05082	0	323887	408867
							FOS	251	F22	0	1	SL2.40ch00	324106	324840	SL2.40sc05082	0	324106	324840
							MBO	43	N10	0	2	SL2.40ch00	324548	462138	SL2.40sc05082	0	324548	462138
							HIN	147	O04	0	1	SL2.40ch00	324686	325418	SL2.40sc05082	0	324686	325418
							HIN	3	M13	46	2	SL2.40ch00	328491	464438	SL2.40sc05082	0	328491	464438
							HIN	52	C15	0	2	SL2.40ch00	331910	448570	SL2.40sc05082	0	331910	448570
							FOS	183	C01	0	2	SL2.40ch00	335967	379634	SL2.40sc05082	0	335967	379634
							FOS	26	P04	0	2	SL2.40ch00	337254	373384	SL2.40sc05082	0	337254	373384
							FOS	104	D18	0	2	SL2.40ch00	342345	382995	SL2.40sc05082	0	342345	382995
							FOS	277	O19	0	2	SL2.40ch00	343265	383488	SL2.40sc05082	0	343265	383488
							HIN	181	F05	0	1	SL2.40ch00	346990	347709	SL2.40sc05082	0	346990	347709
							MBO	119	C13	0	2	SL2.40ch00	347348	469665	SL2.40sc05082	0	347348	469665
							HIN	210	P22	0	2	SL2.40ch00	353116	380513	SL2.40sc05082	0	353116	380513
							HIN	121	C03	0	2	SL2.40ch00	355624	467703	SL2.40sc05082	0	355624	467703
							HIN	100	M08	0	2	SL2.40ch00	358538	436883	SL2.40sc05082	0	358538	436883
							FOS	68	G23	0	1	SL2.40ch00	360732	361283	SL2.40sc05082	0	360732	361283
							MBO	28	H14	9	2	SL2.40ch00	369480	521385	SL2.40sc05082	0	369480	521385
							MBO	143	E01	0	2	SL2.40ch00	375764	487144	SL2.40sc05082	0	375764	487144
							FOS	276	F21	0	2	SL2.40ch00	378599	414366	SL2.40sc05082	0	378599	414366
							RS	110	L08	46	0	SL2.40ch00	379283	486246	SL2.40sc05082	0	379283	486246
							FOS	5	J11	0	1	SL2.40ch00	382141	382566	SL2.40sc05082	0	382141	382566
							HIN	164	D23	0	1	SL2.40ch00	382756	383550	SL2.40sc05082	0	382756	383550
							ECO	28	C18	43	2	SL2.40ch00	383360	486251	SL2.40sc05082	0	383360	486251
							RS	43	E19	42	0	SL2.40ch00	400211	490099	SL2.40sc05082	0	400211	490099
							FOS	247	J06	0	2	SL2.40ch00	400813	438817	SL2.40sc05082	0	400813	438817
							FOS	264	E06	0	2	SL2.40ch00	402726	441432	SL2.40sc05082	0	402726	441432
							RS	107	O06	47	0	SL2.40ch00	403286	503601	SL2.40sc05082	0	403286	503601
							MBO	112	I13	0	1	SL2.40ch00	408642	409278	SL2.40sc05082	0	408642	409278
							MBO	71	H17	0	1	SL2.40ch00	408971	409422	SL2.40sc05082	0	408971	409422
							MBO	19	H17	40	2	SL2.40ch00	417526	513603	SL2.40sc05082	0	417526	513603
							HIN	92	I12	0	1	SL2.40ch00	422064	422755	SL2.40sc05082	0	422064	422755
							MBO	108	N09	0	2	SL2.40ch00	424515	596125	SL2.40sc05082	0	424515	596125
							ECO	128	D01	0	2	SL2.40ch00	429139	522804	SL2.40sc05082	0	429139	522804
							MBO	5	O07	59	2	SL2.40ch00	433383	573402	SL2.40sc05082	0	433383	573402
							HIN	170	K21	0	2	SL2.40ch00	435490	572453	SL2.40sc05082	0	435490	572453
							HIN	91	B09	0	2	SL2.40ch00	436905	567600	SL2.40sc05082	0	436905	567600
							FOS	205	M24	0	2	SL2.40ch00	440217	474357	SL2.40sc05082	0	440217	474357
							FOS	8	A06	0	2	SL2.40ch00	443630	481453	SL2.40sc05082	0	443630	481453
							MBO	75	B21	0	2	SL2.40ch00	446230	575098	SL2.40sc05082	0	446230	575098
							HIN	218	D20	0	1	SL2.40ch00	447824	448534	SL2.40sc05082	0	447824	448534
							HIN	121	A11	0	1	SL2.40ch00	447834	448570	SL2.40sc05082	0	447834	448570
							HIN	245	A02	0	1	SL2.40ch00	448009	448572	SL2.40sc05082	0	448009	448572
							FOS	126	L24	0	2	SL2.40ch00	449651	492281	SL2.40sc05082	0	449651	492281
							HIN	129	L11	0	1	SL2.40ch00	455210	455920	SL2.40sc05082	0	455210	455920
							HIN	21	P14	14	2	SL2.40ch00	455385	606841	SL2.40sc05082	0	455385	606841
							FOS	114	B12	0	2	SL2.40ch00	462020	500429	SL2.40sc05082	0	462020	500429
							MBO	28	A10	26	2	SL2.40ch00	464713	583935	SL2.40sc05082	0	464713	583935
							HIN	28	O05	13	2	SL2.40ch00	467815	576568	SL2.40sc05082	0	467815	576568
							MBO	134	L09	0	1	SL2.40ch00	468993	469631	SL2.40sc05082	0	468993	469631
							MBO	25	C14	68	2	SL2.40ch00	472662	627727	SL2.40sc05082	0	472662	627727
							FOS	182	E05	0	1	SL2.40ch00	478286	478941	SL2.40sc05082	0	478286	478941
							ECO	115	K11	0	2	SL2.40ch00	478533	555294	SL2.40sc05082	0	478533	555294
							MBO	63	E06	0	1	SL2.40ch00	478844	479209	SL2.40sc05082	0	478844	479209
							FOS	207	M16	0	2	SL2.40ch00	479562	515623	SL2.40sc05082	0	479562	515623
							MBO	120	K15	0	2	SL2.40ch00	482192	603787	SL2.40sc05082	0	482192	603787
							FOS	135	L18	0	2	SL2.40ch00	486328	523951	SL2.40sc05082	0	486328	523951
							ECO	16	K02	12	2	SL2.40ch00	487880	591120	SL2.40sc05082	0	487880	591120
							MBO	82	E14	0	2	SL2.40ch00	488033	602522	SL2.40sc05082	0	488033	602522
							HIN	177	C19	0	2	SL2.40ch00	493776	637870	SL2.40sc05082	0	493776	637870
							RS	31	D15	30	0	SL2.40ch00	496421	558197	SL2.40sc05082	0	496421	558197
							ECO	93	E06	0	2	SL2.40ch00	497801	579619	SL2.40sc05082	0	497801	579619
							HIN	81	M07	0	2	SL2.40ch00	499570	604388	SL2.40sc05082	0	499570	604388
							HIN	33	B24	49	0	SL2.40ch00	502702	619658	SL2.40sc05082	0	502702	619658
							ECO	61	G17	0	2	SL2.40ch00	503691	637372	SL2.40sc05082	0	503691	637372
							ECO	128	N16	0	2	SL2.40ch00	503692	582740	SL2.40sc05082	0	503692	582740
							HIN	21	C03	11	1	SL2.40ch00	504480	626449	SL2.40sc05082	0	504480	626449
							HIN	216	O06	0	2	SL2.40ch00	515010	561331	SL2.40sc05082	0	515010	561331
							FOS	21	H04	0	2	SL2.40ch00	518612	560936	SL2.40sc05082	0	518612	560936
							HIN	35	B24	14	0	SL2.40ch00	520185	614794	SL2.40sc05082	0	520185	614794
							FOS	215	D23	0	2	SL2.40ch00	520848	555092	SL2.40sc05082	0	520848	555092
							RS	85	P03	43	0	SL2.40ch00	530496	626449	SL2.40sc05082	0	530496	626449
							ECO	25	E13	40	2	SL2.40ch00	530516	637372	SL2.40sc05082	0	530516	637372
							RS	12	B19	29	0	SL2.40ch00	532466	604669	SL2.40sc05082	0	532466	604669
							RS	18	H09	29	0	SL2.40ch00	532466	604669	SL2.40sc05082	0	532466	604669
							MBO	89	D17	0	2	SL2.40ch00	532902	631239	SL2.40sc05082	0	532902	631239
							MBO	100	D02	0	1	SL2.40ch00	536936	537208	SL2.40sc05082	0	536936	537208
							ECO	98	A07	0	2	SL2.40ch00	537879	637333	SL2.40sc05082	0	537879	637333
							ECO	31	N22	39	2	SL2.40ch00	537903	652512	SL2.40sc05082	0	537903	652512
							HIN	154	P12	0	2	SL2.40ch00	538642	675090	SL2.40sc05082	0	538642	675090
							HIN	209	F03	0	1	SL2.40ch00	543192	543794	SL2.40sc05082	0	543192	543794
							MBO	29	C04	40	1	SL2.40ch00	544940	669191	SL2.40sc05082	0	544940	669191
							ECO	104	D07	0	2	SL2.40ch00	545488	637377	SL2.40sc05082	0	545488	637377
							HIN	105	D04	0	2	SL2.40ch00	546588	684263	SL2.40sc05082	0	546588	684263
							FOS	177	P16	0	2	SL2.40ch00	547593	583518	SL2.40sc05082	0	547593	583518
							FOS	46	C01	0	1	SL2.40ch00	548642	548955	SL2.40sc05082	0	548642	548955
							RS	83	I21	30	0	SL2.40ch00	548814	615796	SL2.40sc05082	0	548814	615796
							ECO	17	A22	43	2	SL2.40ch00	548834	677039	SL2.40sc05082	0	548834	677039
							FOS	131	N03	0	2	SL2.40ch00	549785	585507	SL2.40sc05082	0	549785	585507
							ECO	40	E03	37	2	SL2.40ch00	555294	654146	SL2.40sc05082	0	555294	654146
							HIN	155	H22	0	2	SL2.40ch00	555749	674668	SL2.40sc05082	0	555749	674668
							ECO	6	E23	36	2	SL2.40ch00	560573	669554	SL2.40sc05082	0	560573	669554
							ECO	93	F02	0	1	SL2.40ch00	560573	561270	SL2.40sc05082	0	560573	561270
							ECO	59	N19	0	2	SL2.40ch00	560573	677214	SL2.40sc05082	0	560573	677214
							FOS	100	B15	0	2	SL2.40ch00	564806	600140	SL2.40sc05082	0	564806	600140
							HIN	134	I23	0	2	SL2.40ch00	566358	608716	SL2.40sc05082	0	566358	608716
							MBO	61	C12	0	2	SL2.40ch00	568510	692878	SL2.40sc05082	0	568510	692878
							HIN	153	H03	0	2	SL2.40ch00	568824	604351	SL2.40sc05082	0	568824	604351
							FOS	78	A18	0	1	SL2.40ch00	587068	587495	SL2.40sc05082	0	587068	587495
							RS	40	I09	30	0	SL2.40ch00	591120	677231	SL2.40sc05082	0	591120	677231
							MBO	116	P04	0	2	SL2.40ch00	597747	697976	SL2.40sc05082	0	597747	697976
							FOS	235	C23	0	2	SL2.40ch00	599508	634375	SL2.40sc05082	0	599508	634375
							FOS	235	P23	0	1	SL2.40ch00	599508	600263	SL2.40sc05082	0	599508	600263
							MBO	127	F21	0	2	SL2.40ch00	600667	718186	SL2.40sc05082	0	600667	718186
							ECO	89	C06	0	2	SL2.40ch00	601495	746858	SL2.40sc05082	0	601495	746858
							HIN	226	N17	0	2	SL2.40ch00	604184	734663	SL2.40sc05082	0	604184	734663
							MBO	37	L19	0	1	SL2.40ch00	607756	608380	SL2.40sc05082	0	607756	608380
							MBO	56	H03	0	2	SL2.40ch00	608635	704085	SL2.40sc05082	0	608635	704085
							HIN	176	P05	0	2	SL2.40ch00	611664	735159	SL2.40sc05082	0	611664	735159
							HIN	35	I13	0	2	SL2.40ch00	612521	734663	SL2.40sc05082	0	612521	734663
							HIN	107	I12	0	2	SL2.40ch00	612521	712214	SL2.40sc05082	0	612521	712214
							ECO	34	K23	47	0	SL2.40ch00	614774	739446	SL2.40sc05082	0	614774	739446
							ECO	120	K11	0	1	SL2.40ch00	615060	615737	SL2.40sc05082	0	615060	615737
							ECO	96	F14	0	2	SL2.40ch00	615402	698770	SL2.40sc05082	0	615402	698770
							ECO	27	O17	53	1	SL2.40ch00	619658	750141	SL2.40sc05082	0	619658	750141
							FOS	199	A07	0	2	SL2.40ch00	619905	654491	SL2.40sc05082	0	619905	654491
							FOS	5	P13	0	1	SL2.40ch00	622330	622740	SL2.40sc05082	0	622330	622740
							ECO	104	D13	0	2	SL2.40ch00	625133	711952	SL2.40sc05082	0	625133	711952
							ECO	53	I21	0	1	SL2.40ch00	626488	626902	SL2.40sc05082	0	626488	626902
							HIN	63	L11	0	2	SL2.40ch00	628774	749120	SL2.40sc05082	0	628774	749120
							FOS	153	O19	0	1	SL2.40ch00	631066	631471	SL2.40sc05082	0	631066	631471
							FOS	75	H01	0	1	SL2.40ch00	632299	632644	SL2.40sc05082	0	632299	632644
							FOS	101	O03	0	2	SL2.40ch00	639767	675626	SL2.40sc05082	0	639767	675626
							FOS	22	C02	0	2	SL2.40ch00	640608	676359	SL2.40sc05082	0	640608	676359
							FOS	158	L11	0	2	SL2.40ch00	649101	686578	SL2.40sc05082	0	649101	686578
							RS	24	O15	51	0	SL2.40ch00	649348	750224	SL2.40sc05082	0	649348	750224
							RS	26	N12	57	0	SL2.40ch00	649348	770264	SL2.40sc05082	0	649348	770264
							ECO	80	M04	0	1	SL2.40ch00	650998	651794	SL2.40sc05082	0	650998	651794
							ECO	93	M05	0	2	SL2.40ch00	652532	742525	SL2.40sc05082	0	652532	742525
							HIN	119	L04	0	1	SL2.40ch00	654251	654643	SL2.40sc05082	0	654251	654643
							RS	84	H03	58	0	SL2.40ch00	668637	790872	SL2.40sc05082	0	668637	790872
							MBO	34	J07	43	1	SL2.40ch00	668637	794636	SL2.40sc05082	0	668637	794636
							ECO	74	K24	0	2	SL2.40ch00	669574	811584	SL2.40sc05082	0	669574	811584
							MBO	26	A01	50	2	SL2.40ch00	672906	799052	SL2.40sc05082	0	672906	799052
							ECO	122	D07	0	2	SL2.40ch00	674253	765478	SL2.40sc05082	0	674253	765478
							HIN	64	H03	0	2	SL2.40ch00	674711	799357	SL2.40sc05082	0	674711	799357
							ECO	108	K20	0	2	SL2.40ch00	680458	770162	SL2.40sc05082	0	680458	770162
							MBO	126	F01	0	2	SL2.40ch00	681086	846577	SL2.40sc05082	0	681086	846577
							FOS	55	L17	0	2	SL2.40ch00	681624	722280	SL2.40sc05082	0	681624	722280
							MBO	47	G13	0	2	SL2.40ch00	683769	767904	SL2.40sc05082	0	683769	767904
							FOS	134	A07	0	1	SL2.40ch00	689351	690038	SL2.40sc05082	0	689351	690038
							FOS	257	P09	0	2	SL2.40ch00	689869	731525	SL2.40sc05082	0	689869	731525
							FOS	40	I08	0	2	SL2.40ch00	695944	733099	SL2.40sc05082	0	695944	733099
							HIN	172	H19	0	1	SL2.40ch00	699159	699856	SL2.40sc05082	0	699159	699856
							HIN	113	A02	0	2	SL2.40ch00	700154	813278	SL2.40sc05082	0	700154	813278
							HIN	111	L05	0	2	SL2.40ch00	700169	822346	SL2.40sc05082	0	700169	822346
							ECO	31	L11	40	2	SL2.40ch00	707222	808070	SL2.40sc05082	0	707222	808070
							RS	121	O13	23	0	SL2.40ch00	707222	746982	SL2.40sc05082	0	707222	746982
							HIN	207	G01	0	2	SL2.40ch00	711387	828594	SL2.40sc05082	0	711387	828594
							HIN	118	N23	0	1	SL2.40ch00	716168	716979	SL2.40sc05082	0	716168	716979
							FOS	166	G15	0	2	SL2.40ch00	719576	759041	SL2.40sc05082	0	719576	759041
							HIN	204	G11	0	2	SL2.40ch00	720350	869633	SL2.40sc05082	0	720350	869633
							MBO	141	C07	0	2	SL2.40ch00	720432	842115	SL2.40sc05082	0	720432	842115
							RS	113	D12	42	0	SL2.40ch00	720662	824045	SL2.40sc05082	0	720662	824045
							HIN	102	K02	0	1	SL2.40ch00	721714	722431	SL2.40sc05082	0	721714	722431
							HIN	22	P21	26	2	SL2.40ch00	721730	887781	SL2.40sc05082	0	721730	887781
							FOS	165	J21	0	2	SL2.40ch00	730663	764814	SL2.40sc05082	0	730663	764814
							ECO	129	N05	0	2	SL2.40ch00	734079	819380	SL2.40sc05082	0	734079	819380
							HIN	80	P06	0	1	SL2.40ch00	734476	735173	SL2.40sc05082	0	734476	735173
							FOS	107	I19	0	2	SL2.40ch00	736215	773892	SL2.40sc05082	0	736215	773892
							ECO	126	E03	0	1	SL2.40ch00	741711	742525	SL2.40sc05082	0	741711	742525
							HIN	127	G20	0	1	SL2.40ch00	748400	748913	SL2.40sc05082	0	748400	748913
							HIN	155	B12	0	1	SL2.40ch00	749143	749613	SL2.40sc05082	0	749143	749613
							MBO	57	C04	0	2	SL2.40ch00	753520	889891	SL2.40sc05082	0	753520	889891
							HIN	207	B21	0	2	SL2.40ch00	758377	901493	SL2.40sc05082	0	758377	901493
							RS	48	J09	32	0	SL2.40ch00	761420	855516	SL2.40sc05082	0	761420	855516
							RS	54	B22	10	0	SL2.40ch00	761420	790872	SL2.40sc05082	0	761420	790872
							FOS	201	B13	0	2	SL2.40ch00	765023	803657	SL2.40sc05082	0	765023	803657
							HIN	198	F01	0	1	SL2.40ch00	765132	765871	SL2.40sc05082	0	765132	765871
							RS	24	D07	36	0	SL2.40ch00	765458	870639	SL2.40sc05082	0	765458	870639
							HIN	42	F02	0	2	SL2.40ch00	765914	893174	SL2.40sc05082	0	765914	893174
							HIN	7	H14	27	0	SL2.40ch00	768614	900147	SL2.40sc05082	0	768614	900147
							FOS	89	D14	0	2	SL2.40ch00	773271	811753	SL2.40sc05082	0	773271	811753
							ECO	123	L10	0	2	SL2.40ch00	784612	885361	SL2.40sc05082	0	784612	885361
							RS	26	B18	28	0	SL2.40ch00	789350	860861	SL2.40sc05082	0	789350	860861
							ECO	128	N05	0	2	SL2.40ch00	789389	893229	SL2.40sc05082	0	789389	893229
							FOS	10	L24	0	2	SL2.40ch00	791860	827116	SL2.40sc05082	0	791860	827116
							FOS	104	O05	0	2	SL2.40ch00	800966	828978	SL2.40sc05082	0	800966	828978
							ECO	105	B07	0	2	SL2.40ch00	808130	893236	SL2.40sc05082	0	808130	893236
							MBO	14	I03	31	2	SL2.40ch00	810219	923209	SL2.40sc05082	0	810219	923209
							MBO	95	H12	0	1	SL2.40ch00	814985	815463	SL2.40sc05082	0	814985	815463
							MBO	103	B14	0	1	SL2.40ch00	816008	816572	SL2.40sc05082	0	816008	816572
							HIN	222	J02	0	2	SL2.40ch00	816711	900925	SL2.40sc05082	0	816711	900925
							HIN	74	L15	0	2	SL2.40ch00	816711	887781	SL2.40sc05082	0	816711	887781
							FOS	135	P02	0	1	SL2.40ch00	817139	817676	SL2.40sc05082	0	817139	817676
							FOS	6	D10	0	2	SL2.40ch00	817806	850214	SL2.40sc05082	0	817806	850214
							HIN	233	P08	0	1	SL2.40ch00	820367	821124	SL2.40sc05082	0	820367	821124
							FOS	204	I15	0	2	SL2.40ch00	824341	857903	SL2.40sc05082	0	824341	857903
							HIN	182	F16	0	1	SL2.40ch00	827868	828594	SL2.40sc05082	0	827868	828594
							FOS	150	H03	0	2	SL2.40ch00	831966	869904	SL2.40sc05082	0	831966	869904
							FOS	57	D01	0	1	SL2.40ch00	832271	832881	SL2.40sc05082	0	832271	832881
							FOS	45	O17	0	1	SL2.40ch00	837564	838104	SL2.40sc05082	0	837564	838104
							RS	54	M02	13	0	SL2.40ch00	849930	907408	SL2.40sc05082	0	849930	907408
							FOS	208	A20	0	2	SL2.40ch00	851707	887812	SL2.40sc05082	0	851707	887812
							ECO	129	A07	0	1	SL2.40ch00	857043	857798	SL2.40sc05082	0	857043	857798
							FOS	159	C02	0	2	SL2.40ch00	862477	907181	SL2.40sc05082	0	862477	907181
							FOS	175	M09	0	2	SL2.40ch00	863564	902884	SL2.40sc05082	0	863564	902884
							HIN	137	N20	0	1	SL2.40ch00	886202	886468	SL2.40sc05082	0	886202	886468
							HIN	41	E19	0	1	SL2.40ch00	887647	888214	SL2.40sc05082	0	887647	888214
							ECO	34	P03	27	2	SL2.40ch00	887957	1002894	SL2.40sc05082	0	887957	1002894
							MBO	66	B20	0	1	SL2.40ch00	889221	889833	SL2.40sc05082	0	889221	889833
							FOS	214	D11	0	1	SL2.40ch00	892407	892777	SL2.40sc05082	0	892407	892777
							ECO	2	F10	31	2	SL2.40ch00	903129	1025173	SL2.40sc05082	0	903129	1025173
							FOS	228	H24	0	1	SL2.40ch00	916392	916988	SL2.40sc05082	0	916392	916988
							HIN	247	P20	0	2	SL2.40ch00	933164	1083567	SL2.40sc05082	0	933164	1083567
							ECO	40	P16	36	2	SL2.40ch00	933330	1052389	SL2.40sc05082	0	933330	1052389
							ECO	8	I08	27	2	SL2.40ch00	933330	1044207	SL2.40sc05082	0	933330	1044207
							MBO	24	I10	49	0	SL2.40ch00	951726	1090051	SL2.40sc05082	0	951726	1090051
							RS	103	G21	28	0	SL2.40ch00	951746	1052409	SL2.40sc05082	0	951746	1052409
							MBO	145	A22	0	2	SL2.40ch00	956244	1075457	SL2.40sc05082	0	956244	1075457
							RS	82	A09	39	0	SL2.40ch00	963807	1065374	SL2.40sc05082	0	963807	1065374
							HIN	25	L15	24	1	SL2.40ch00	963807	1040948	SL2.40sc05082	0	963807	1040948
							FOS	198	H08	0	2	SL2.40ch00	965003	1002073	SL2.40sc05082	0	965003	1002073
							FOS	86	G02	0	1	SL2.40ch00	967938	968513	SL2.40sc05082	0	967938	968513
							FOS	217	P03	0	2	SL2.40ch00	968958	1002882	SL2.40sc05082	0	968958	1002882
							HIN	108	L08	0	2	SL2.40ch00	971326	1097345	SL2.40sc05082	0	971326	1097345
							HIN	122	B02	0	2	SL2.40ch00	971345	1090370	SL2.40sc05082	0	971345	1090370
							HIN	122	P10	0	2	SL2.40ch00	971346	1090370	SL2.40sc05082	0	971346	1090370
							FOS	194	A16	0	1	SL2.40ch00	973273	974021	SL2.40sc05082	0	973273	974021
							FOS	280	B16	0	1	SL2.40ch00	976363	977039	SL2.40sc05082	0	976363	977039
							HIN	166	F14	0	2	SL2.40ch00	976598	1118388	SL2.40sc05082	0	976598	1118388
							MBO	39	E18	34	2	SL2.40ch00	977717	1080440	SL2.40sc05082	0	977717	1080440
							HIN	10	L14	43	0	SL2.40ch00	978157	1128874	SL2.40sc05082	0	978157	1128874
							ECO	132	P13	0	2	SL2.40ch00	978217	1081533	SL2.40sc05082	0	978217	1081533
							FOS	240	O09	0	1	SL2.40ch00	978914	979526	SL2.40sc05082	0	978914	979526
							FOS	70	J23	0	1	SL2.40ch00	982286	982686	SL2.40sc05082	0	982286	982686
							MBO	11	O17	43	2	SL2.40ch00	983802	1117774	SL2.40sc05082	0	983802	1117774
							HIN	68	N21	0	2	SL2.40ch00	987334	1022727	SL2.40sc05082	0	987334	1022727
							HIN	153	O18	0	2	SL2.40ch00	987350	1046032	SL2.40sc05082	0	987350	1046032
							FOS	68	O17	0	1	SL2.40ch00	991308	991868	SL2.40sc05082	0	991308	991868
							FOS	130	A10	0	2	SL2.40ch00	994942	1038014	SL2.40sc05082	0	994942	1038014
							FOS	70	A15	0	1	SL2.40ch00	999280	999609	SL2.40sc05082	0	999280	999609
							FOS	141	K08	0	1	SL2.40ch00	1000778	1000997	SL2.40sc05082	0	1000778	1000997
							MBO	143	M16	0	2	SL2.40ch00	1002619	1111471	SL2.40sc05082	0	1002619	1111471
							FOS	137	J11	0	1	SL2.40ch00	1004146	1004848	SL2.40sc05082	0	1004146	1004848
							MBO	121	G10	0	2	SL2.40ch00	1006775	1117458	SL2.40sc05082	0	1006775	1117458
							MBO	91	L04	0	1	SL2.40ch00	1007027	1007639	SL2.40sc05082	0	1007027	1007639
							FOS	264	K07	0	1	SL2.40ch00	1021376	1021885	SL2.40sc05082	0	1021376	1021885
							FOS	182	A11	0	2	SL2.40ch00	1021457	1055030	SL2.40sc05082	0	1021457	1055030
							FOS	130	M19	0	1	SL2.40ch00	1037312	1038014	SL2.40sc05082	0	1037312	1038014
							ECO	66	E09	0	2	SL2.40ch00	1037379	1176144	SL2.40sc05082	0	1037379	1176144
							HIN	31	O11	0	2	SL2.40ch00	1044256	1075171	SL2.40sc05082	0	1044256	1075171
							HIN	183	F13	0	1	SL2.40ch00	1045640	1045990	SL2.40sc05082	0	1045640	1045990
							HIN	20	G17	19	2	SL2.40ch00	1046080	1083701	SL2.40sc05082	0	1046080	1083701
							RS	42	M15	34	0	SL2.40ch00	1047991	1134979	SL2.40sc05082	0	1047991	1134979
							ECO	3	N17	33	2	SL2.40ch00	1048256	1169264	SL2.40sc05082	0	1048256	1169264
							ECO	80	M22	0	1	SL2.40ch00	1049277	1049816	SL2.40sc05082	0	1049277	1049816
							HIN	157	J23	0	1	SL2.40ch00	1049401	1049889	SL2.40sc05082	0	1049401	1049889
							RS	1	P18	30	0	SL2.40ch00	1050361	1149887	SL2.40sc05082	0	1050361	1149887
							MBO	130	B14	0	2	SL2.40ch00	1050400	1215877	SL2.40sc05082	0	1050400	1215877
							ECO	78	D20	0	2	SL2.40ch00	1052455	1150318	SL2.40sc05082	0	1052455	1150318
							FOS	265	L08	0	2	SL2.40ch00	1055368	1094483	SL2.40sc05082	0	1055368	1094483
							FOS	152	O18	0	1	SL2.40ch00	1057452	1057952	SL2.40sc05082	0	1057452	1057952
							FOS	74	C10	0	1	SL2.40ch00	1061887	1062525	SL2.40sc05082	0	1061887	1062525
							HIN	166	H11	0	2	SL2.40ch00	1062679	1179277	SL2.40sc05082	0	1062679	1179277
							ECO	84	C21	0	2	SL2.40ch00	1065379	1176056	SL2.40sc05082	0	1065379	1176056
							FOS	281	J08	0	2	SL2.40ch00	1065470	1097462	SL2.40sc05082	0	1065470	1097462
							MBO	51	N17	0	1	SL2.40ch00	1073925	1074660	SL2.40sc05082	0	1073925	1074660
							HIN	106	E10	0	1	SL2.40ch00	1075576	1076019	SL2.40sc05082	0	1075576	1076019
							MBO	123	J24	0	1	SL2.40ch00	1080448	1081204	SL2.40sc05082	0	1080448	1081204
							ECO	107	J11	0	1	SL2.40ch00	1080628	1081294	SL2.40sc05082	0	1080628	1081294
							FOS	199	M12	0	2	SL2.40ch00	1082042	1119609	SL2.40sc05082	0	1082042	1119609
							MBO	128	P03	0	2	SL2.40ch00	1086202	1238711	SL2.40sc05082	0	1086202	1238711
							RS	117	O08	12	0	SL2.40ch00	1094943	1169244	SL2.40sc05082	0	1094943	1169244
							HIN	46	M14	0	1	SL2.40ch00	1096764	1097369	SL2.40sc05082	0	1096764	1097369
							MBO	56	L08	0	1	SL2.40ch00	1096987	1097449	SL2.40sc05082	0	1096987	1097449
							FOS	230	G11	0	1	SL2.40ch00	1107168	1107776	SL2.40sc05082	0	1107168	1107776
							HIN	245	E23	0	1	SL2.40ch00	1108097	1108395	SL2.40sc05082	0	1108097	1108395
							FOS	202	M20	0	2	SL2.40ch00	1114214	1145180	SL2.40sc05082	0	1114214	1145180
							MBO	23	N24	17	2	SL2.40ch00	1116384	1226506	SL2.40sc05082	0	1116384	1226506
							HIN	216	G14	0	1	SL2.40ch00	1129762	1130489	SL2.40sc05082	0	1129762	1130489
							MBO	4	J02	25	2	SL2.40ch00	1135164	1260404	SL2.40sc05082	0	1135164	1260404
							FOS	150	B23	0	1	SL2.40ch00	1135467	1135855	SL2.40sc05082	0	1135467	1135855
							HIN	221	C11	0	2	SL2.40ch00	1136112	1243140	SL2.40sc05082	0	1136112	1243140
							HIN	27	M05	30	0	SL2.40ch00	1149887	1278852	SL2.40sc05082	0	1149887	1278852
							ECO	56	F24	0	2	SL2.40ch00	1153271	1259923	SL2.40sc05082	0	1153271	1259923
							MBO	31	F17	26	1	SL2.40ch00	1163713	1278852	SL2.40sc05082	0	1163713	1278852
							RS	104	C10	22	0	SL2.40ch00	1164761	1256587	SL2.40sc05082	0	1164761	1256587
							ECO	62	K08	0	2	SL2.40ch00	1167381	1259722	SL2.40sc05082	0	1167381	1259722
							HIN	53	O06	0	2	SL2.40ch00	1195068	1308791	SL2.40sc05082	0	1195068	1308791
							RS	31	C20	36	0	SL2.40ch00	1195467	1316820	SL2.40sc05082	0	1195467	1316820
							MBO	93	C18	0	1	SL2.40ch00	1195877	1196264	SL2.40sc05082	0	1195877	1196264
							HIN	65	J12	0	2	SL2.40ch00	1196005	1345587	SL2.40sc05082	0	1196005	1345587
							ECO	119	I08	0	2	SL2.40ch00	1196447	1278442	SL2.40sc05082	0	1196447	1278442
							MBO	145	J11	0	2	SL2.40ch00	1197700	1278383	SL2.40sc05082	0	1197700	1278383
							MBO	71	K13	0	2	SL2.40ch00	1200287	1313697	SL2.40sc05082	0	1200287	1313697
							HIN	167	H11	0	1	SL2.40ch00	1200935	1201376	SL2.40sc05082	0	1200935	1201376
							ECO	75	J02	0	2	SL2.40ch00	1204362	1308241	SL2.40sc05082	0	1204362	1308241
							MBO	50	A23	0	1	SL2.40ch00	1210187	1210761	SL2.40sc05082	0	1210187	1210761
							ECO	118	F20	0	2	SL2.40ch00	1214409	1310089	SL2.40sc05082	0	1214409	1310089
							MBO	14	F24	35	1	SL2.40ch00	1215819	1332790	SL2.40sc05082	0	1215819	1332790
							FOS	187	B03	0	1	SL2.40ch00	1216105	1216661	SL2.40sc05082	0	1216105	1216661
							FOS	85	P11	0	1	SL2.40ch00	1225946	1226297	SL2.40sc05082	0	1225946	1226297
							MBO	52	K22	0	2	SL2.40ch00	1232558	1334381	SL2.40sc05082	0	1232558	1334381
							MBO	61	N10	0	1	SL2.40ch00	1233725	1234131	SL2.40sc05082	0	1233725	1234131
							FOS	112	O05	0	1	SL2.40ch00	1236889	1237055	SL2.40sc05082	0	1236889	1237055
							HIN	208	N22	0	1	SL2.40ch00	1237580	1238336	SL2.40sc05082	0	1237580	1238336
							HIN	12	N17	33	2	SL2.40ch00	1237842	1342937	SL2.40sc05082	0	1237842	1342937
							RS	86	C09	31	0	SL2.40ch00	1238227	1326170	SL2.40sc05082	0	1238227	1326170
							HIN	15	E07	37	0	SL2.40ch00	1239564	1385809	SL2.40sc05082	0	1239564	1385809
							HIN	58	D23	0	2	SL2.40ch00	1239873	1367207	SL2.40sc05082	0	1239873	1367207
							ECO	12	B17	26	2	SL2.40ch00	1242602	1341222	SL2.40sc05082	0	1242602	1341222
							HIN	162	A09	0	1	SL2.40ch00	1243253	1243617	SL2.40sc05082	0	1243253	1243617
							MBO	12	F19	32	2	SL2.40ch00	1243644	1386442	SL2.40sc05082	0	1243644	1386442
							HIN	136	H11	0	1	SL2.40ch00	1248286	1248866	SL2.40sc05082	0	1248286	1248866
							FOS	141	F04	0	1	SL2.40ch00	1251948	1252532	SL2.40sc05082	0	1251948	1252532
							FOS	86	G18	0	2	SL2.40ch00	1256491	1301949	SL2.40sc05082	0	1256491	1301949
							MBO	118	O19	0	2	SL2.40ch00	1259340	1409237	SL2.40sc05082	0	1259340	1409237
							ECO	18	B01	25	2	SL2.40ch00	1259948	1384951	SL2.40sc05082	0	1259948	1384951
							ECO	7	D12	12	2	SL2.40ch00	1259948	1308259	SL2.40sc05082	0	1259948	1308259
							ECO	92	I14	0	2	SL2.40ch00	1259948	1384951	SL2.40sc05082	0	1259948	1384951
							ECO	118	H11	0	1	SL2.40ch00	1261135	1261848	SL2.40sc05082	0	1261135	1261848
							ECO	22	I02	31	2	SL2.40ch00	1261870	1419718	SL2.40sc05082	0	1261870	1419718
							ECO	49	I21	0	2	SL2.40ch00	1261907	1358502	SL2.40sc05082	0	1261907	1358502
							MBO	101	G22	0	2	SL2.40ch00	1262869	1356303	SL2.40sc05082	0	1262869	1356303
							FOS	195	G15	0	2	SL2.40ch00	1271852	1306245	SL2.40sc05082	0	1271852	1306245
							ECO	48	H10	0	2	SL2.40ch00	1278507	1436912	SL2.40sc05082	0	1278507	1436912
							ECO	67	O15	0	2	SL2.40ch00	1278520	1409926	SL2.40sc05082	0	1278520	1409926
							ECO	31	L13	25	0	SL2.40ch00	1278852	1391636	SL2.40sc05082	0	1278852	1391636
							HIN	228	L11	0	2	SL2.40ch00	1295265	1384236	SL2.40sc05082	0	1295265	1384236
							HIN	26	A22	36	0	SL2.40ch00	1296683	1443876	SL2.40sc05082	0	1296683	1443876
							ECO	11	G08	6	0	SL2.40ch00	1296683	1375517	SL2.40sc05082	0	1296683	1375517
							RS	44	H20	12	0	SL2.40ch00	1296683	1326170	SL2.40sc05082	0	1296683	1326170
							ECO	64	E22	0	2	SL2.40ch00	1296708	1392304	SL2.40sc05082	0	1296708	1392304
							FOS	260	H14	0	2	SL2.40ch00	1307877	1339265	SL2.40sc05082	0	1307877	1339265
							ECO	62	O07	0	2	SL2.40ch00	1310080	1425555	SL2.40sc05082	0	1310080	1425555
							ECO	66	N08	0	2	SL2.40ch00	1315973	1434015	SL2.40sc05082	0	1315973	1434015
							ECO	39	L03	21	2	SL2.40ch00	1316820	1425679	SL2.40sc05082	0	1316820	1425679
							ECO	21	D02	3	1	SL2.40ch00	1316820	1326170	SL2.40sc05082	0	1316820	1326170
							ECO	123	A22	0	2	SL2.40ch00	1316825	1437224	SL2.40sc05082	0	1316825	1437224
							ECO	55	A17	0	2	SL2.40ch00	1316918	1436862	SL2.40sc05082	0	1316918	1436862
							ECO	17	O18	5	2	SL2.40ch00	1331513	1436918	SL2.40sc05082	0	1331513	1436918
							MBO	95	I16	0	2	SL2.40ch00	1332857	1446939	SL2.40sc05082	0	1332857	1446939
							HIN	205	M22	0	2	SL2.40ch00	1333303	1475553	SL2.40sc05082	0	1333303	1475553
							HIN	8	D07	25	2	SL2.40ch00	1340050	1449646	SL2.40sc05082	0	1340050	1449646
							HIN	109	K03	0	2	SL2.40ch00	1342933	1465372	SL2.40sc05082	0	1342933	1465372
							MBO	128	K14	0	2	SL2.40ch00	1345515	1443789	SL2.40sc05082	0	1345515	1443789
							HIN	111	K06	0	2	SL2.40ch00	1345612	1460737	SL2.40sc05082	0	1345612	1460737
							HIN	227	C21	0	2	SL2.40ch00	1345649	1459349	SL2.40sc05082	0	1345649	1459349
							ECO	50	C20	0	2	SL2.40ch00	1347610	1461096	SL2.40sc05082	0	1347610	1461096
							FOS	91	D08	0	2	SL2.40ch00	1353867	1398773	SL2.40sc05082	0	1353867	1398773
							ECO	84	H14	0	2	SL2.40ch00	1357986	1461052	SL2.40sc05082	0	1357986	1461052
							HIN	38	C24	31	1	SL2.40ch00	1358507	1475504	SL2.40sc05082	0	1358507	1475504
							HIN	142	M05	0	2	SL2.40ch00	1367403	1513076	SL2.40sc05082	0	1367403	1513076
							FOS	35	O11	0	2	SL2.40ch00	1368602	1407330	SL2.40sc05082	0	1368602	1407330
							FOS	38	N17	0	2	SL2.40ch00	1368602	1407330	SL2.40sc05082	0	1368602	1407330
							FOS	126	E13	0	1	SL2.40ch00	1374512	1375139	SL2.40sc05082	0	1374512	1375139
							ECO	62	A16	0	1	SL2.40ch00	1374719	1375430	SL2.40sc05082	0	1374719	1375430
							ECO	40	E05	45	2	SL2.40ch00	1375517	1495014	SL2.40sc05082	0	1375517	1495014
							ECO	74	B14	0	2	SL2.40ch00	1385814	1495008	SL2.40sc05082	0	1385814	1495008
							HIN	12	G12	41	2	SL2.40ch00	1388938	1495850	SL2.40sc05082	0	1388938	1495850
							ECO	38	G23	32	2	SL2.40ch00	1391656	1488906	SL2.40sc05082	0	1391656	1488906
							ECO	27	A05	36	2	SL2.40ch00	1391656	1495034	SL2.40sc05082	0	1391656	1495034
							MBO	45	F23	0	2	SL2.40ch00	1400018	1511272	SL2.40sc05082	0	1400018	1511272
							MBO	101	O20	0	2	SL2.40ch00	1402673	1547551	SL2.40sc05082	0	1402673	1547551
							ECO	77	K03	0	1	SL2.40ch00	1415254	1415596	SL2.40sc05082	0	1415254	1415596
							MBO	19	F02	46	2	SL2.40ch00	1416276	1512604	SL2.40sc05082	0	1416276	1512604
							ECO	48	E09	0	2	SL2.40ch00	1419785	1436938	SL2.40sc05082	0	1419785	1436938
							HIN	117	J04	0	1	SL2.40ch00	1422596	1423338	SL2.40sc05082	0	1422596	1423338
							HIN	22	E12	50	2	SL2.40ch00	1423356	1554688	SL2.40sc05082	0	1423356	1554688
							ECO	63	K22	0	1	SL2.40ch00	1425140	1425610	SL2.40sc05082	0	1425140	1425610
							RS	116	L11	53	0	SL2.40ch00	1425681	1545953	SL2.40sc05082	0	1425681	1545953
							ECO	105	A08	0	2	SL2.40ch00	1425688	1507870	SL2.40sc05082	0	1425688	1507870
							HIN	71	L06	0	2	SL2.40ch00	1430792	1557251	SL2.40sc05082	0	1430792	1557251
							HIN	10	P16	0	1	SL2.40ch00	1431736	1432329	SL2.40sc05082	0	1431736	1432329
							RS	109	N23	20	0	SL2.40ch00	1434023	1477076	SL2.40sc05082	0	1434023	1477076
							MBO	68	J09	0	2	SL2.40ch00	1435176	1549619	SL2.40sc05082	0	1435176	1549619
							ECO	21	O20	13	0	SL2.40ch00	1437248	1471070	SL2.40sc05082	0	1437248	1471070
							HIN	5	O13	45	2	SL2.40ch00	1442347	1575621	SL2.40sc05082	0	1442347	1575621
							FOS	231	F12	0	2	SL2.40ch00	1443719	1478427	SL2.40sc05082	0	1443719	1478427
							FOS	178	J16	0	2	SL2.40ch00	1444957	1485560	SL2.40sc05082	0	1444957	1485560
							MBO	95	L04	0	1	SL2.40ch00	1446763	1447414	SL2.40sc05082	0	1446763	1447414
							FOS	3	I02	0	1	SL2.40ch00	1447246	1447935	SL2.40sc05082	0	1447246	1447935
							FOS	256	I03	0	1	SL2.40ch00	1447279	1447837	SL2.40sc05082	0	1447279	1447837
							HIN	71	H03	0	2	SL2.40ch00	1449682	1568921	SL2.40sc05082	0	1449682	1568921
							FOS	263	N17	0	2	SL2.40ch00	1449914	1484702	SL2.40sc05082	0	1449914	1484702
							MBO	68	E22	0	2	SL2.40ch00	1455500	1594741	SL2.40sc05082	0	1455500	1594741
							ECO	89	P01	0	2	SL2.40ch00	1455707	1545744	SL2.40sc05082	0	1455707	1545744
							MBO	50	O17	0	2	SL2.40ch00	1456482	1545529	SL2.40sc05082	0	1456482	1545529
							HIN	44	A12	0	2	SL2.40ch00	1459376	1581242	SL2.40sc05082	0	1459376	1581242
							HIN	163	C20	0	2	SL2.40ch00	1460193	1581332	SL2.40sc05082	0	1460193	1581332
							HIN	226	J16	0	2	SL2.40ch00	1460760	1578548	SL2.40sc05082	0	1460760	1578548
							HIN	114	E06	0	2	SL2.40ch00	1465390	1581318	SL2.40sc05082	0	1465390	1581318
							MBO	34	C01	49	1	SL2.40ch00	1465401	1595273	SL2.40sc05082	0	1465401	1595273
							HIN	126	B24	0	2	SL2.40ch00	1465414	1578532	SL2.40sc05082	0	1465414	1578532
							FOS	66	F15	0	2	SL2.40ch00	1471308	1509218	SL2.40sc05082	0	1471308	1509218
							HIN	70	A20	0	2	SL2.40ch00	1475548	1619416	SL2.40sc05082	0	1475548	1619416
							HIN	23	H22	42	2	SL2.40ch00	1475630	1599824	SL2.40sc05082	0	1475630	1599824
							MBO	73	K16	0	1	SL2.40ch00	1479919	1480529	SL2.40sc05082	0	1479919	1480529
							FOS	8	C06	0	1	SL2.40ch00	1480124	1480554	SL2.40sc05082	0	1480124	1480554
							FOS	268	P07	0	1	SL2.40ch00	1483234	1483827	SL2.40sc05082	0	1483234	1483827
							RS	19	J17	27	0	SL2.40ch00	1484311	1522089	SL2.40sc05082	0	1484311	1522089
							FOS	242	C18	0	2	SL2.40ch00	1485569	1519639	SL2.40sc05082	0	1485569	1519639
							FOS	273	K02	0	2	SL2.40ch00	1486877	1517779	SL2.40sc05082	0	1486877	1517779
							FOS	68	H12	0	1	SL2.40ch00	1488518	1489145	SL2.40sc05082	0	1488518	1489145
							HIN	121	B02	0	1	SL2.40ch00	1492321	1493020	SL2.40sc05082	0	1492321	1493020
							HIN	144	M01	0	1	SL2.40ch00	1492401	1492582	SL2.40sc05082	0	1492401	1492582
							RS	73	H17	39	0	SL2.40ch00	1495014	1579618	SL2.40sc05082	0	1495014	1579618
							ECO	56	P19	0	2	SL2.40ch00	1495034	1611816	SL2.40sc05082	0	1495034	1611816
							MBO	148	I13	0	1	SL2.40ch00	1499924	1500284	SL2.40sc05082	0	1499924	1500284
							HIN	78	N01	0	1	SL2.40ch00	1499928	1500532	SL2.40sc05082	0	1499928	1500532
							RS	62	A11	32	0	SL2.40ch00	1500500	1579618	SL2.40sc05082	0	1500500	1579618
							MBO	83	C13	0	1	SL2.40ch00	1503029	1503633	SL2.40sc05082	0	1503029	1503633
							MBO	88	C11	0	2	SL2.40ch00	1506382	1618150	SL2.40sc05082	0	1506382	1618150
							HIN	220	N15	0	2	SL2.40ch00	1507086	1611566	SL2.40sc05082	0	1507086	1611566
							RS	81	F16	30	0	SL2.40ch00	1507307	1579618	SL2.40sc05082	0	1507307	1579618
							MBO	111	E20	0	2	SL2.40ch00	1508538	1631651	SL2.40sc05082	0	1508538	1631651
							MBO	95	F24	0	2	SL2.40ch00	1509778	1614292	SL2.40sc05082	0	1509778	1614292
							MBO	35	M04	34	2	SL2.40ch00	1516332	1664381	SL2.40sc05082	0	1516332	1664381
							HIN	121	I17	0	2	SL2.40ch00	1516811	1543573	SL2.40sc05082	0	1516811	1543573
							HIN	176	C02	0	1	SL2.40ch00	1517708	1518223	SL2.40sc05082	0	1517708	1518223
							RS	83	G14	28	0	SL2.40ch00	1519947	1611910	SL2.40sc05082	0	1519947	1611910
							FOS	207	K07	0	2	SL2.40ch00	1524401	1557881	SL2.40sc05082	0	1524401	1557881
							RS	18	C24	19	0	SL2.40ch00	1526575	1579618	SL2.40sc05082	0	1526575	1579618
							ECO	56	K10	0	2	SL2.40ch00	1526600	1632846	SL2.40sc05082	0	1526600	1632846
							ECO	55	K23	0	1	SL2.40ch00	1531867	1532283	SL2.40sc05082	0	1531867	1532283
							MBO	8	N18	17	2	SL2.40ch00	1532274	1656006	SL2.40sc05082	0	1532274	1656006
							ECO	36	A19	22	1	SL2.40ch00	1540770	1633905	SL2.40sc05082	0	1540770	1633905
							RS	28	C14	19	0	SL2.40ch00	1540770	1599681	SL2.40sc05082	0	1540770	1599681
							HIN	170	G10	0	1	SL2.40ch00	1543124	1543551	SL2.40sc05082	0	1543124	1543551
							ECO	119	D10	0	2	SL2.40ch00	1546013	1622613	SL2.40sc05082	0	1546013	1622613
							MBO	31	E14	21	1	SL2.40ch00	1546480	1648678	SL2.40sc05082	0	1546480	1648678
							HIN	17	E07	18	2	SL2.40ch00	1554765	1658192	SL2.40sc05082	0	1554765	1658192
							FOS	132	C09	0	1	SL2.40ch00	1557547	1558177	SL2.40sc05082	0	1557547	1558177
							HIN	130	A23	0	2	SL2.40ch00	1562587	1686870	SL2.40sc05082	0	1562587	1686870
							FOS	9	M20	0	2	SL2.40ch00	1565913	1600991	SL2.40sc05082	0	1565913	1600991
							ECO	112	F07	0	2	SL2.40ch00	1566649	1661290	SL2.40sc05082	0	1566649	1661290
							FOS	20	H22	0	1	SL2.40ch00	1566750	1567152	SL2.40sc05082	0	1566750	1567152
							ECO	34	A10	13	2	SL2.40ch00	1571624	1661317	SL2.40sc05082	0	1571624	1661317
							FOS	8	G20	0	1	SL2.40ch00	1573981	1574398	SL2.40sc05082	0	1573981	1574398
							RS	79	P03	13	0	SL2.40ch00	1579618	1648678	SL2.40sc05082	0	1579618	1648678
							HIN	94	M22	0	2	SL2.40ch00	1581109	1623108	SL2.40sc05082	0	1581109	1623108
							HIN	80	I01	0	2	SL2.40ch00	1581329	1733748	SL2.40sc05082	0	1581329	1733748
							HIN	230	H19	0	2	SL2.40ch00	1585672	1647363	SL2.40sc05082	0	1585672	1647363
							HIN	230	H20	0	2	SL2.40ch00	1585688	1647366	SL2.40sc05082	0	1585688	1647366
							FOS	162	C03	0	2	SL2.40ch00	1586997	1619180	SL2.40sc05082	0	1586997	1619180
							RS	53	I05	17	0	SL2.40ch00	1599273	1696846	SL2.40sc05082	0	1599273	1696846
							FOS	100	A18	0	2	SL2.40ch00	1599770	1641360	SL2.40sc05082	0	1599770	1641360
							FOS	65	H22	0	2	SL2.40ch00	1600057	1636599	SL2.40sc05082	0	1600057	1636599
							FOS	112	F05	0	2	SL2.40ch00	1600161	1640773	SL2.40sc05082	0	1600161	1640773
							HIN	246	M19	0	2	SL2.40ch00	1601369	1647362	SL2.40sc05082	0	1601369	1647362
							MBO	139	L02	0	2	SL2.40ch00	1604998	1742530	SL2.40sc05082	0	1604998	1742530
							HIN	158	P15	0	2	SL2.40ch00	1611589	1750355	SL2.40sc05082	0	1611589	1750355
							HIN	107	O22	0	1	SL2.40ch00	1617714	1618387	SL2.40sc05082	0	1617714	1618387
							ECO	87	E17	0	2	SL2.40ch00	1618689	1729809	SL2.40sc05082	0	1618689	1729809
							ECO	7	H16	12	1	SL2.40ch00	1618937	1702646	SL2.40sc05082	0	1618937	1702646
							HIN	206	D23	0	2	SL2.40ch00	1619506	1733793	SL2.40sc05082	0	1619506	1733793
							UNK	1	P21	6	0	SL2.40ch00	1621800	1700327	SL2.40sc05082	0	1621800	1700327
							HIN	220	I02	0	1	SL2.40ch00	1623163	1623646	SL2.40sc05082	0	1623163	1623646
							ECO	42	E17	0	2	SL2.40ch00	1623903	1729768	SL2.40sc05082	0	1623903	1729768
							ECO	42	P03	0	1	SL2.40ch00	1623943	1624245	SL2.40sc05082	0	1623943	1624245
							ECO	40	B12	15	1	SL2.40ch00	1629649	1767554	SL2.40sc05082	0	1629649	1767554
							ECO	108	M03	0	1	SL2.40ch00	1632322	1632972	SL2.40sc05082	0	1632322	1632972
							ECO	55	G12	0	1	SL2.40ch00	1633482	1633861	SL2.40sc05082	0	1633482	1633861
							ECO	123	P09	0	1	SL2.40ch00	1634216	1634921	SL2.40sc05082	0	1634216	1634921
							FOS	226	A07	0	2	SL2.40ch00	1636630	1680758	SL2.40sc05082	0	1636630	1680758
							ECO	126	B18	0	2	SL2.40ch00	1637173	1729804	SL2.40sc05082	0	1637173	1729804
							ECO	93	M14	0	2	SL2.40ch00	1637230	1729771	SL2.40sc05082	0	1637230	1729771
							HIN	59	A16	0	1	SL2.40ch00	1648726	1649472	SL2.40sc05082	0	1648726	1649472
							MBO	78	J02	0	1	SL2.40ch00	1652194	1652845	SL2.40sc05082	0	1652194	1652845
							MBO	113	P06	0	2	SL2.40ch00	1653444	1786929	SL2.40sc05082	0	1653444	1786929
							HIN	233	J12	0	1	SL2.40ch00	1658207	1658941	SL2.40sc05082	0	1658207	1658941
							ECO	46	B12	0	2	SL2.40ch00	1661357	1785399	SL2.40sc05082	0	1661357	1785399
							ECO	36	N07	12	2	SL2.40ch00	1661362	1777905	SL2.40sc05082	0	1661362	1777905
							ECO	31	O09	12	1	SL2.40ch00	1661363	1777902	SL2.40sc05082	0	1661363	1777902
							ECO	80	K02	0	2	SL2.40ch00	1666957	1792985	SL2.40sc05082	0	1666957	1792985
							HIN	117	D05	0	1	SL2.40ch00	1679958	1680621	SL2.40sc05082	0	1679958	1680621
							HIN	58	K07	0	2	SL2.40ch00	1680756	1856093	SL2.40sc05082	0	1680756	1856093
							HIN	239	O17	0	2	SL2.40ch00	1680788	1807020	SL2.40sc05082	0	1680788	1807020
							HIN	34	G08	7	2	SL2.40ch00	1681005	1816583	SL2.40sc05082	0	1681005	1816583
							FOS	26	G09	0	1	SL2.40ch00	1681737	1682184	SL2.40sc05082	0	1681737	1682184
							HIN	101	H22	0	1	SL2.40ch00	1689343	1690069	SL2.40sc05082	0	1689343	1690069
							HIN	175	C16	0	1	SL2.40ch00	1692144	1692827	SL2.40sc05082	0	1692144	1692827
							RS	63	A11	32	0	SL2.40ch00	1695373	1803982	SL2.40sc05082	0	1695373	1803982
							HIN	177	P19	0	1	SL2.40ch00	1698805	1699268	SL2.40sc05082	0	1698805	1699268
							HIN	177	G07	0	2	SL2.40ch00	1698818	1832105	SL2.40sc05082	0	1698818	1832105
							HIN	219	K10	0	2	SL2.40ch00	1701664	1865053	SL2.40sc05082	0	1701664	1865053
							HIN	159	K11	0	2	SL2.40ch00	1703003	1816630	SL2.40sc05082	0	1703003	1816630
							ECO	4	F10	34	2	SL2.40ch00	1721157	1853694	SL2.40sc05082	0	1721157	1853694
							MBO	61	I14	0	2	SL2.40ch00	1724134	1843631	SL2.40sc05082	0	1724134	1843631
							FOS	239	H13	0	1	SL2.40ch00	1728378	1729003	SL2.40sc05082	0	1728378	1729003
							ECO	114	E03	0	1	SL2.40ch00	1728967	1729804	SL2.40sc05082	0	1728967	1729804
							ECO	67	B20	0	1	SL2.40ch00	1729090	1729633	SL2.40sc05082	0	1729090	1729633
							ECO	95	P12	0	2	SL2.40ch00	1729804	1795576	SL2.40sc05082	0	1729804	1795576
							ECO	24	H19	42	2	SL2.40ch00	1729954	1912153	SL2.40sc05082	0	1729954	1912153
							MBO	129	A23	0	2	SL2.40ch00	1730117	1908749	SL2.40sc05082	0	1730117	1908749
							FOS	51	M05	0	1	SL2.40ch00	1732860	1733510	SL2.40sc05082	0	1732860	1733510
							HIN	114	P19	0	2	SL2.40ch00	1733853	1873685	SL2.40sc05082	0	1733853	1873685
							MBO	130	M17	0	2	SL2.40ch00	1741859	1895982	SL2.40sc05082	0	1741859	1895982
							RS	14	N01	29	0	SL2.40ch00	1744233	1808059	SL2.40sc05082	0	1744233	1808059
							HIN	37	I12	28	1	SL2.40ch00	1744233	1851109	SL2.40sc05082	0	1744233	1851109
							RS	50	B11	17	0	SL2.40ch00	1744233	1795607	SL2.40sc05082	0	1744233	1795607
							HIN	173	I13	0	2	SL2.40ch00	1750352	1750976	SL2.40sc05082	0	1750352	1750976
							HIN	49	J04	0	2	SL2.40ch00	1751753	1877913	SL2.40sc05082	0	1751753	1877913
							HIN	43	D06	0	1	SL2.40ch00	1756452	1756990	SL2.40sc05082	0	1756452	1756990
							HIN	38	O10	25	2	SL2.40ch00	1756471	1872030	SL2.40sc05082	0	1756471	1872030
							MBO	125	C04	0	2	SL2.40ch00	1763801	1914151	SL2.40sc05082	0	1763801	1914151
							FOS	270	M01	0	2	SL2.40ch00	1763976	1800541	SL2.40sc05082	0	1763976	1800541
							HIN	182	A16	0	1	SL2.40ch00	1764819	1765503	SL2.40sc05082	0	1764819	1765503
							MBO	96	H18	0	2	SL2.40ch00	1765736	1904190	SL2.40sc05082	0	1765736	1904190
							ECO	19	M13	36	2	SL2.40ch00	1767574	1908653	SL2.40sc05082	0	1767574	1908653
							HIN	184	B04	0	2	SL2.40ch00	1771481	1891268	SL2.40sc05082	0	1771481	1891268
							HIN	171	M07	0	2	SL2.40ch00	1771482	1925358	SL2.40sc05082	0	1771482	1925358
							FOS	232	M09	0	2	SL2.40ch00	1771974	1812770	SL2.40sc05082	0	1771974	1812770
							RS	46	D17	31	0	SL2.40ch00	1774839	1830753	SL2.40sc05082	0	1774839	1830753
							RS	111	J01	36	0	SL2.40ch00	1774839	1863115	SL2.40sc05082	0	1774839	1863115
							RS	41	O08	32	0	SL2.40ch00	1774859	1830753	SL2.40sc05082	0	1774859	1830753
							FOS	87	K07	0	1	SL2.40ch00	1777195	1777880	SL2.40sc05082	0	1777195	1777880
							FOS	21	O12	0	2	SL2.40ch00	1777834	1815118	SL2.40sc05082	0	1777834	1815118
							ECO	41	B09	0	1	SL2.40ch00	1784972	1785158	SL2.40sc05082	0	1784972	1785158
							ECO	65	E18	0	2	SL2.40ch00	1785436	1908711	SL2.40sc05082	0	1785436	1908711
							MBO	115	F22	0	1	SL2.40ch00	1787242	1787705	SL2.40sc05082	0	1787242	1787705
							RS	6	J20	37	0	SL2.40ch00	1791754	1922841	SL2.40sc05082	0	1791754	1922841
							ECO	14	K01	34	0	SL2.40ch00	1793017	1932721	SL2.40sc05082	0	1793017	1932721
							ECO	39	M04	0	2	SL2.40ch00	1793057	1898621	SL2.40sc05082	0	1793057	1898621
							ECO	101	D11	0	2	SL2.40ch00	1793704	1890991	SL2.40sc05082	0	1793704	1890991
							ECO	79	F14	0	1	SL2.40ch00	1801916	1802362	SL2.40sc05082	0	1801916	1802362
							FOS	281	P24	0	2	SL2.40ch00	1802725	1842626	SL2.40sc05082	0	1802725	1842626
							HIN	16	G20	14	2	SL2.40ch00	1802999	1893365	SL2.40sc05082	0	1802999	1893365
							MBO	108	C09	0	2	SL2.40ch00	1807038	1820642	SL2.40sc05082	0	1807038	1820642
							MBO	109	L05	0	2	SL2.40ch00	1807561	1922126	SL2.40sc05082	0	1807561	1922126
							FOS	82	J03	0	2	SL2.40ch00	1807652	1845557	SL2.40sc05082	0	1807652	1845557
							FOS	101	L22	0	2	SL2.40ch00	1807904	1847616	SL2.40sc05082	0	1807904	1847616
							FOS	248	H09	0	2	SL2.40ch00	1811067	1844204	SL2.40sc05082	0	1811067	1844204
							FOS	60	L21	0	2	SL2.40ch00	1811859	1854558	SL2.40sc05082	0	1811859	1854558
							FOS	81	L14	0	2	SL2.40ch00	1815155	1853383	SL2.40sc05082	0	1815155	1853383
							MBO	133	O16	0	2	SL2.40ch00	1819705	1943721	SL2.40sc05082	0	1819705	1943721
							ECO	62	G16	0	2	SL2.40ch00	1825328	1956792	SL2.40sc05082	0	1825328	1956792
							FOS	55	N11	0	2	SL2.40ch00	1831759	1870147	SL2.40sc05082	0	1831759	1870147
							HIN	201	O21	0	2	SL2.40ch00	1832129	1951525	SL2.40sc05082	0	1832129	1951525
							HIN	51	O01	0	2	SL2.40ch00	1851106	1966171	SL2.40sc05082	0	1851106	1966171
							RS	86	O12	25	0	SL2.40ch00	1852525	1965898	SL2.40sc05082	0	1852525	1965898
							RS	76	L14	14	0	SL2.40ch00	1852525	1912246	SL2.40sc05082	0	1852525	1912246
							MBO	61	J24	0	1	SL2.40ch00	1856283	1856577	SL2.40sc05082	0	1856283	1856577
							MBO	50	I21	0	1	SL2.40ch00	1856428	1857120	SL2.40sc05082	0	1856428	1857120
							FOS	218	D22	0	2	SL2.40ch00	1857211	1897516	SL2.40sc05082	0	1857211	1897516
							ECO	2	C24	0	2	SL2.40ch00	1863120	1987841	SL2.40sc05082	0	1863120	1987841
							MBO	50	L08	0	1	SL2.40ch00	1863459	1864090	SL2.40sc05082	0	1863459	1864090
							MBO	93	E07	0	2	SL2.40ch00	1864103	1962074	SL2.40sc05082	0	1864103	1962074
							HIN	239	C24	0	2	SL2.40ch00	1865072	1985433	SL2.40sc05082	0	1865072	1985433
							HIN	230	J21	0	2	SL2.40ch00	1865149	1982251	SL2.40sc05082	0	1865149	1982251
							MBO	107	H18	0	1	SL2.40ch00	1868876	1869347	SL2.40sc05082	0	1868876	1869347
							HIN	187	I01	0	2	SL2.40ch00	1872049	1932944	SL2.40sc05082	0	1872049	1932944
							FOS	118	A12	0	2	SL2.40ch00	1872780	1911278	SL2.40sc05082	0	1872780	1911278
							HIN	222	D07	0	1	SL2.40ch00	1873007	1873689	SL2.40sc05082	0	1873007	1873689
							RS	33	A13	8	0	SL2.40ch00	1880653	1912246	SL2.40sc05082	0	1880653	1912246
							MBO	9	J03	9	2	SL2.40ch00	1882171	1991299	SL2.40sc05082	0	1882171	1991299
							HIN	21	O24	11	0	SL2.40ch00	1891021	1932721	SL2.40sc05082	0	1891021	1932721
							ECO	94	E02	0	2	SL2.40ch00	1891021	1975228	SL2.40sc05082	0	1891021	1975228
							HIN	114	L16	0	2	SL2.40ch00	1893381	1932944	SL2.40sc05082	0	1893381	1932944
							HIN	186	F05	0	1	SL2.40ch00	1894028	1894673	SL2.40sc05082	0	1894028	1894673
							MBO	25	L07	24	2	SL2.40ch00	1895054	2045670	SL2.40sc05082	0	1895054	2045670
							ECO	88	C02	0	1	SL2.40ch00	1895414	1896069	SL2.40sc05082	0	1895414	1896069
							MBO	24	M14	27	2	SL2.40ch00	1896023	2000395	SL2.40sc05082	0	1896023	2000395
							ECO	102	J09	0	2	SL2.40ch00	1896161	1987781	SL2.40sc05082	0	1896161	1987781
							FOS	186	G17	0	2	SL2.40ch00	1896976	1935363	SL2.40sc05082	0	1896976	1935363
							FOS	26	E23	0	2	SL2.40ch00	1898502	1940739	SL2.40sc05082	0	1898502	1940739
							HIN	130	F23	0	1	SL2.40ch00	1915172	1915612	SL2.40sc05082	0	1915172	1915612
							FOS	31	J13	0	2	SL2.40ch00	1916256	1954933	SL2.40sc05082	0	1916256	1954933
							FOS	153	C14	0	2	SL2.40ch00	1920196	1951893	SL2.40sc05082	0	1920196	1951893
							FOS	220	E22	0	2	SL2.40ch00	1921506	1958249	SL2.40sc05082	0	1921506	1958249
							FOS	62	B08	0	1	SL2.40ch00	1931266	1931770	SL2.40sc05082	0	1931266	1931770
							MBO	12	M10	23	1	SL2.40ch00	1932584	2060194	SL2.40sc05082	0	1932584	2060194
							MBO	74	C10	0	2	SL2.40ch00	1937922	2018646	SL2.40sc05082	0	1937922	2018646
							HIN	149	A01	0	1	SL2.40ch00	1939743	1940151	SL2.40sc05082	0	1939743	1940151
							MBO	83	P20	0	1	SL2.40ch00	1943772	1944393	SL2.40sc05082	0	1943772	1944393
							HIN	231	L22	0	1	SL2.40ch00	1945953	1946590	SL2.40sc05082	0	1945953	1946590
							HIN	231	L23	0	2	SL2.40ch00	1945953	1958263	SL2.40sc05082	0	1945953	1958263
							FOS	127	O09	0	1	SL2.40ch00	1950841	1951254	SL2.40sc05082	0	1950841	1951254
							RS	40	N12	26	0	SL2.40ch00	1954172	2017923	SL2.40sc05082	0	1954172	2017923
							ECO	57	O09	0	2	SL2.40ch00	1954192	2047789	SL2.40sc05082	0	1954192	2047789
							ECO	80	H03	0	1	SL2.40ch00	1956888	1957454	SL2.40sc05082	0	1956888	1957454
							ECO	80	H04	0	2	SL2.40ch00	1956913	2047861	SL2.40sc05082	0	1956913	2047861
							ECO	94	D09	0	2	SL2.40ch00	1960722	2046312	SL2.40sc05082	0	1960722	2046312
							HIN	142	I17	0	1	SL2.40ch00	1961601	1961793	SL2.40sc05082	0	1961601	1961793
							ECO	24	C17	9	1	SL2.40ch00	1965898	1988672	SL2.40sc05082	0	1965898	1988672
							RS	60	O15	19	0	SL2.40ch00	1965898	2015911	SL2.40sc05082	0	1965898	2015911
							ECO	7	F11	29	2	SL2.40ch00	1965898	2061578	SL2.40sc05082	0	1965898	2061578
							RS	101	A20	28	0	SL2.40ch00	1965898	2047842	SL2.40sc05082	0	1965898	2047842
							ECO	98	P03	0	2	SL2.40ch00	1965933	2044679	SL2.40sc05082	0	1965933	2044679
							FOS	266	I10	0	1	SL2.40ch00	1969040	1969720	SL2.40sc05082	0	1969040	1969720
							ECO	107	G04	0	2	SL2.40ch00	1969663	2044674	SL2.40sc05082	0	1969663	2044674
							MBO	119	J01	0	1	SL2.40ch00	1969785	1970310	SL2.40sc05082	0	1969785	1970310
							FOS	31	K13	0	1	SL2.40ch00	1973366	1973890	SL2.40sc05082	0	1973366	1973890
							MBO	75	J09	0	1	SL2.40ch00	1974514	1975035	SL2.40sc05082	0	1974514	1975035
							FOS	19	B13	0	1	SL2.40ch00	1975101	1975700	SL2.40sc05082	0	1975101	1975700
							RS	73	F20	32	0	SL2.40ch00	1975259	2085667	SL2.40sc05082	0	1975259	2085667
							ECO	102	J18	0	2	SL2.40ch00	1977084	2046254	SL2.40sc05082	0	1977084	2046254
							FOS	85	G11	0	1	SL2.40ch00	1984413	1984789	SL2.40sc05082	0	1984413	1984789
							HIN	134	H14	0	2	SL2.40ch00	1984603	2095950	SL2.40sc05082	0	1984603	2095950
							FOS	45	D04	0	1	SL2.40ch00	1984967	1985513	SL2.40sc05082	0	1984967	1985513
							RS	70	C23	24	0	SL2.40ch00	1987852	2060194	SL2.40sc05082	0	1987852	2060194
							FOS	229	L06	0	1	SL2.40ch00	1987969	1988726	SL2.40sc05082	0	1987969	1988726
							HIN	88	E07	0	2	SL2.40ch00	1989675	2048760	SL2.40sc05082	0	1989675	2048760
							ECO	24	H17	6	2	SL2.40ch00	1989990	2090428	SL2.40sc05082	0	1989990	2090428
							ECO	101	H03	0	1	SL2.40ch00	1990122	1990829	SL2.40sc05082	0	1990122	1990829
							FOS	183	D13	0	1	SL2.40ch00	1990654	1991425	SL2.40sc05082	0	1990654	1991425
							MBO	59	G13	0	2	SL2.40ch00	1991242	2083389	SL2.40sc05082	0	1991242	2083389
							MBO	36	O08	21	2	SL2.40ch00	1994064	2080546	SL2.40sc05082	0	1994064	2080546
							HIN	219	E15	0	2	SL2.40ch00	1995861	2099574	SL2.40sc05082	0	1995861	2099574
							HIN	76	O01	0	2	SL2.40ch00	1995862	2097997	SL2.40sc05082	0	1995862	2097997
							MBO	110	O04	0	1	SL2.40ch00	2000274	2000779	SL2.40sc05082	0	2000274	2000779
							RS	75	H01	19	0	SL2.40ch00	2000822	2060194	SL2.40sc05082	0	2000822	2060194
							RS	61	G16	17	0	SL2.40ch00	2000822	2047842	SL2.40sc05082	0	2000822	2047842
							MBO	25	G13	22	1	SL2.40ch00	2002324	2156970	SL2.40sc05082	0	2002324	2156970
							HIN	172	J06	0	2	SL2.40ch00	2002944	2097992	SL2.40sc05082	0	2002944	2097992
							RS	90	J11	22	0	SL2.40ch00	2014943	2096931	SL2.40sc05082	0	2014943	2096931
							FOS	171	F10	0	2	SL2.40ch00	2020367	2053647	SL2.40sc05082	0	2020367	2053647
							FOS	245	K17	0	1	SL2.40ch00	2027351	2027925	SL2.40sc05082	0	2027351	2027925
							RS	112	E19	25	0	SL2.40ch00	2036005	2156970	SL2.40sc05082	0	2036005	2156970
							ECO	102	C04	0	1	SL2.40ch00	2046314	2047019	SL2.40sc05082	0	2046314	2047019
							MBO	120	K07	0	1	SL2.40ch00	2054043	2054290	SL2.40sc05082	0	2054043	2054290
							HIN	46	A16	0	1	SL2.40ch00	2059541	2060072	SL2.40sc05082	0	2059541	2060072
							FOS	160	N20	0	1	SL2.40ch00	2060504	2061040	SL2.40sc05082	0	2060504	2061040
							HIN	15	P04	0	1	SL2.40ch00	2062467	2063365	SL2.40sc05082	0	2062467	2063365
							FOS	271	L07	0	1	SL2.40ch00	2089554	2090293	SL2.40sc05082	0	2089554	2090293
							FOS	128	C22	0	1	SL2.40ch00	2091021	2091544	SL2.40sc05082	0	2091021	2091544
							FOS	226	N19	0	1	SL2.40ch00	2092142	2092839	SL2.40sc05082	0	2092142	2092839
							FOS	262	D21	0	2	SL2.40ch00	2094496	2128872	SL2.40sc05082	0	2094496	2128872
							FOS	61	N20	0	1	SL2.40ch00	2117455	2117986	SL2.40sc05082	0	2117455	2117986
							RS	79	L01	5	0	SL2.40ch00	2126901	2156970	SL2.40sc05082	0	2126901	2156970
							FOS	31	F13	0	1	SL2.40ch00	2207366	2208003	SL2.40sc04025	0	15317	15954
							MBO	133	G11	0	2	SL2.40ch00	2209159	2355354	SL2.40sc04025	0	17110	163305
							HIN	25	J24	29	1	SL2.40ch00	2213182	2333658	SL2.40sc04025	0	21133	141609
							RS	88	E02	31	0	SL2.40ch00	2230146	2334045	SL2.40sc04025	0	38097	141996
							RS	74	B10	21	0	SL2.40ch00	2230146	2306137	SL2.40sc04025	0	38097	114088
							FOS	223	L01	0	2	SL2.40ch00	2239238	2275008	SL2.40sc04025	0	47189	82959
							MBO	96	D02	0	2	SL2.40ch00	2239577	2366130	SL2.40sc04025	0	47528	174081
							RS	125	N14	25	0	SL2.40ch00	2242365	2326794	SL2.40sc04025	0	50316	134745
							FOS	41	N23	0	2	SL2.40ch00	2242629	2283275	SL2.40sc04025	0	50580	91226
							MBO	34	P04	31	2	SL2.40ch00	2242670	2378620	SL2.40sc04025	0	50621	186571
							MBO	82	C16	0	1	SL2.40ch00	2242778	2243002	SL2.40sc04025	0	50729	50953
							HIN	238	F05	0	1	SL2.40ch00	2243712	2244348	SL2.40sc04025	0	51663	52299
							MBO	37	O20	28	1	SL2.40ch00	2254336	2356362	SL2.40sc04025	0	62287	164313
							RS	105	L18	28	0	SL2.40ch00	2254336	2333658	SL2.40sc04025	0	62287	141609
							HIN	231	I20	0	2	SL2.40ch00	2254705	2396740	SL2.40sc04025	0	62656	204691
							HIN	244	O13	0	2	SL2.40ch00	2256428	2294611	SL2.40sc04025	0	64379	102562
							RS	71	O02	39	0	SL2.40ch00	2264116	2377901	SL2.40sc04025	0	72067	185852
							RS	75	P08	35	0	SL2.40ch00	2264116	2377901	SL2.40sc04025	0	72067	185852
							RS	120	E16	41	0	SL2.40ch00	2264245	2388425	SL2.40sc04025	0	72196	196376
							RS	64	H22	33	0	SL2.40ch00	2264245	2388405	SL2.40sc04025	0	72196	196356
							MBO	32	L24	41	2	SL2.40ch00	2264680	2400631	SL2.40sc04025	0	72631	208582
							FOS	83	O10	0	2	SL2.40ch00	2267107	2305918	SL2.40sc04025	0	75058	113869
							HIN	230	J10	0	2	SL2.40ch00	2270807	2402946	SL2.40sc04025	0	78758	210897
							HIN	242	K03	0	2	SL2.40ch00	2273328	2421612	SL2.40sc04025	0	81279	229563
							FOS	224	F22	0	1	SL2.40ch00	2281095	2281774	SL2.40sc04025	0	89046	89725
							MBO	76	D12	0	2	SL2.40ch00	2282826	2381127	SL2.40sc04025	0	90777	189078
							FOS	277	J22	0	2	SL2.40ch00	2291664	2327048	SL2.40sc04025	0	99615	134999
							MBO	93	P20	0	2	SL2.40ch00	2296299	2397171	SL2.40sc04025	0	104250	205122
							RS	21	G22	23	0	SL2.40ch00	2296823	2350196	SL2.40sc04025	0	104774	158147
							ECO	25	C24	20	2	SL2.40ch00	2296843	2370848	SL2.40sc04025	0	104794	178799
							ECO	12	E04	3	2	SL2.40ch00	2300834	2403060	SL2.40sc04025	0	108785	211011
							ECO	75	L07	0	2	SL2.40ch00	2308390	2418587	SL2.40sc04025	0	116341	226538
							MBO	133	P13	0	1	SL2.40ch00	2312199	2312762	SL2.40sc04025	0	120150	120713
							ECO	45	O05	0	1	SL2.40ch00	2314930	2315679	SL2.40sc04025	0	122881	123630
							RS	116	A09	20	0	SL2.40ch00	2315679	2373189	SL2.40sc04025	0	123630	181140
							ECO	30	L08	38	2	SL2.40ch00	2315679	2418773	SL2.40sc04025	0	123630	226724
							HIN	159	L16	0	2	SL2.40ch00	2316043	2333592	SL2.40sc04025	0	123994	141543
							ECO	114	G17	0	1	SL2.40ch00	2322607	2323231	SL2.40sc04025	0	130558	131182
							HIN	224	J01	0	2	SL2.40ch00	2328496	2466068	SL2.40sc04025	0	136447	274019
							FOS	219	I01	0	2	SL2.40ch00	2330271	2365565	SL2.40sc04025	0	138222	173516
							FOS	120	P08	0	2	SL2.40ch00	2334250	2368046	SL2.40sc04025	0	142201	175997
							FOS	86	F15	0	1	SL2.40ch00	2339093	2339602	SL2.40sc04025	0	147044	147553
							MBO	42	J21	0	2	SL2.40ch00	2347592	2472834	SL2.40sc04025	0	155543	280785
							HIN	126	I09	0	1	SL2.40ch00	2349836	2350370	SL2.40sc04025	0	157787	158321
							RS	16	I21	34	0	SL2.40ch00	2350196	2442156	SL2.40sc04025	0	158147	250107
							RS	22	D17	29	0	SL2.40ch00	2350196	2429379	SL2.40sc04025	0	158147	237330
							HIN	175	G24	0	1	SL2.40ch00	2350396	2350970	SL2.40sc04025	0	158347	158921
							FOS	103	D15	0	2	SL2.40ch00	2351737	2383668	SL2.40sc04025	0	159688	191619
							MBO	118	C18	0	1	SL2.40ch00	2354820	2355484	SL2.40sc04025	0	162771	163435
							HIN	166	D23	0	2	SL2.40ch00	2354851	2466039	SL2.40sc04025	0	162802	273990
							FOS	8	G09	0	1	SL2.40ch00	2358316	2358794	SL2.40sc04025	0	166267	166745
							HIN	86	N02	0	2	SL2.40ch00	2359988	2384676	SL2.40sc04025	0	167939	192627
							MBO	93	F21	0	1	SL2.40ch00	2360786	2361233	SL2.40sc04025	0	168737	169184
							ECO	48	C09	0	2	SL2.40ch00	2361290	2461998	SL2.40sc04025	0	169241	269949
							HIN	3	I16	40	2	SL2.40ch00	2364692	2490962	SL2.40sc04025	0	172643	298913
							HIN	127	G09	0	2	SL2.40ch00	2365487	2440001	SL2.40sc04025	0	173438	247952
							HIN	39	D20	11	0	SL2.40ch00	2366002	2388425	SL2.40sc04025	0	173953	196376
							HIN	11	B21	28	1	SL2.40ch00	2367573	2442156	SL2.40sc04025	0	175524	250107
							FOS	84	D12	0	1	SL2.40ch00	2368479	2369150	SL2.40sc04025	0	176430	177101
							RS	94	O20	44	0	SL2.40ch00	2370848	2504315	SL2.40sc04025	0	178799	312266
							ECO	58	G08	0	1	SL2.40ch00	2377376	2377870	SL2.40sc04025	0	185327	185821
							MBO	130	K07	0	1	SL2.40ch00	2380002	2380573	SL2.40sc04025	0	187953	188524
							RS	45	O11	30	0	SL2.40ch00	2388405	2464683	SL2.40sc04025	0	196356	272634
							MBO	27	E04	0	1	SL2.40ch00	2390569	2390868	SL2.40sc04025	0	198520	198819
							HIN	54	O09	0	1	SL2.40ch00	2392768	2393388	SL2.40sc04025	0	200719	201339
							FOS	156	A04	0	1	SL2.40ch00	2395924	2396636	SL2.40sc04025	0	203875	204587
							RS	116	B08	14	0	SL2.40ch00	2396277	2464683	SL2.40sc04025	0	204228	272634
							HIN	14	B24	42	2	SL2.40ch00	2396785	2518979	SL2.40sc04025	0	204736	326930
							RS	32	D06	22	0	SL2.40ch00	2409519	2464683	SL2.40sc04025	0	217470	272634
							FOS	184	J08	0	1	SL2.40ch00	2410406	2411128	SL2.40sc04025	0	218357	219079
							HIN	22	E22	46	2	SL2.40ch00	2413705	2553543	SL2.40sc04025	0	221656	361494
							HIN	108	P13	0	2	SL2.40ch00	2413738	2537198	SL2.40sc04025	0	221689	345149
							HIN	108	J08	0	2	SL2.40ch00	2421691	2555030	SL2.40sc04025	0	229642	362981
							MBO	59	D22	0	2	SL2.40ch00	2423068	2540277	SL2.40sc04025	0	231019	348228
							MBO	10	O09	0	2	SL2.40ch00	2423453	2533206	SL2.40sc04025	0	231404	341157
							ECO	62	D17	0	2	SL2.40ch00	2424147	2544354	SL2.40sc04025	0	232098	352305
							HIN	158	K18	0	1	SL2.40ch00	2436711	2437332	SL2.40sc04025	0	244662	245283
							FOS	88	G07	0	1	SL2.40ch00	2437081	2437551	SL2.40sc04025	0	245032	245502
							ECO	101	D05	0	2	SL2.40ch00	2438719	2523574	SL2.40sc04025	0	246670	331525
							MBO	56	E15	0	2	SL2.40ch00	2438829	2537765	SL2.40sc04025	0	246780	345716
							HIN	25	A06	66	2	SL2.40ch00	2441395	2587603	SL2.40sc04025	0	249346	395554
							HIN	95	M17	0	2	SL2.40ch00	2441423	2546004	SL2.40sc04025	0	249374	353955
							HIN	121	F18	0	2	SL2.40ch00	2452981	2567724	SL2.40sc04025	0	260932	375675
							HIN	59	H15	0	2	SL2.40ch00	2453054	2564577	SL2.40sc04025	0	261005	372528
							MBO	139	N17	0	2	SL2.40ch00	2455471	2588029	SL2.40sc04025	0	263422	395980
							HIN	32	J22	66	2	SL2.40ch00	2457330	2587646	SL2.40sc04025	0	265281	395597
							HIN	59	D19	0	2	SL2.40ch00	2458771	2599182	SL2.40sc04025	0	266722	407133
							HIN	59	E19	0	2	SL2.40ch00	2458771	2599182	SL2.40sc04025	0	266722	407133
							MBO	127	I15	0	2	SL2.40ch00	2459403	2556577	SL2.40sc04025	0	267354	364528
							MBO	134	P01	0	1	SL2.40ch00	2460341	2461041	SL2.40sc04025	0	268292	268992
							MBO	139	N11	0	2	SL2.40ch00	2461667	2600541	SL2.40sc04025	0	269618	408492
							HIN	234	J05	0	2	SL2.40ch00	2463052	2578186	SL2.40sc04025	0	271003	386137
							MBO	51	M08	0	2	SL2.40ch00	2463243	2560701	SL2.40sc04025	0	271194	368652
							ECO	95	A22	0	1	SL2.40ch00	2464203	2464654	SL2.40sc04025	0	272154	272605
							FOS	23	O07	0	2	SL2.40ch00	2464350	2506204	SL2.40sc04025	0	272301	314155
							FOS	22	B18	0	2	SL2.40ch00	2464350	2506204	SL2.40sc04025	0	272301	314155
							ECO	17	J04	57	2	SL2.40ch00	2464683	2584741	SL2.40sc04025	0	272634	392692
							ECO	21	E04	46	1	SL2.40ch00	2464683	2584061	SL2.40sc04025	0	272634	392012
							FOS	87	K02	0	1	SL2.40ch00	2476905	2477431	SL2.40sc04025	0	284856	285382
							FOS	226	J20	0	2	SL2.40ch00	2481114	2522008	SL2.40sc04025	0	289065	329959
							MBO	46	I20	0	1	SL2.40ch00	2482411	2483004	SL2.40sc04025	0	290362	290955
							RS	42	J24	47	0	SL2.40ch00	2491452	2564606	SL2.40sc04025	0	299403	372557
							RS	39	K06	46	0	SL2.40ch00	2491452	2564606	SL2.40sc04025	0	299403	372557
							RS	69	P01	42	0	SL2.40ch00	2491452	2562829	SL2.40sc04025	0	299403	370780
							MBO	123	D14	0	2	SL2.40ch00	2491717	2651521	SL2.40sc04025	0	299668	459472
							MBO	39	B06	65	2	SL2.40ch00	2496064	2607481	SL2.40sc04025	0	304015	415432
							FOS	144	H07	0	2	SL2.40ch00	2496103	2537110	SL2.40sc04025	0	304054	345061
							RS	116	C06	54	0	SL2.40ch00	2499044	2584741	SL2.40sc04025	0	306995	392692
							MBO	120	J09	0	1	SL2.40ch00	2501878	2502291	SL2.40sc04025	0	309829	310242
							RS	122	L03	62	0	SL2.40ch00	2511742	2623284	SL2.40sc04025	0	319693	431235
							FOS	183	I20	0	2	SL2.40ch00	2514827	2553675	SL2.40sc04025	0	322778	361626
							MBO	22	E19	56	1	SL2.40ch00	2515951	2619699	SL2.40sc04025	0	323902	427650
							MBO	4	B18	86	2	SL2.40ch00	2516981	2670145	SL2.40sc04025	0	324932	478096
							HIN	125	M21	0	2	SL2.40ch00	2518973	2661886	SL2.40sc04025	0	326924	469837
							HIN	57	P01	0	2	SL2.40ch00	2518993	2649913	SL2.40sc04025	0	326944	457864
							FOS	283	H02	0	2	SL2.40ch00	2521707	2561875	SL2.40sc04025	0	329658	369826
							HIN	234	O02	0	2	SL2.40ch00	2526058	2640871	SL2.40sc04025	0	334009	448822
							FOS	63	G12	0	2	SL2.40ch00	2533353	2572052	SL2.40sc04025	0	341304	380003
							FOS	67	A15	0	2	SL2.40ch00	2535397	2581688	SL2.40sc04025	0	343348	389639
							ECO	49	L08	0	2	SL2.40ch00	2536898	2653751	SL2.40sc04025	0	344849	461702
							HIN	44	J06	0	2	SL2.40ch00	2537195	2631590	SL2.40sc04025	0	345146	439541
							FOS	44	G19	0	2	SL2.40ch00	2542883	2577343	SL2.40sc04025	0	350834	385294
							RS	79	H12	52	0	SL2.40ch00	2543514	2631688	SL2.40sc04025	0	351465	439639
							MBO	42	P02	0	2	SL2.40ch00	2549948	2663314	SL2.40sc04025	0	357899	471265
							HIN	89	D19	0	2	SL2.40ch00	2550170	2681858	SL2.40sc04025	0	358121	489809
							HIN	78	D23	0	2	SL2.40ch00	2550170	2663446	SL2.40sc04025	0	358121	471397
							FOS	279	H21	0	2	SL2.40ch00	2555017	2592310	SL2.40sc04025	0	362968	400261
							ECO	40	M10	0	2	SL2.40ch00	2556413	2677393	SL2.40sc04025	0	364364	485344
							HIN	208	H17	0	2	SL2.40ch00	2557378	2705169	SL2.40sc04025	0	365329	513120
							HIN	128	D02	0	2	SL2.40ch00	2557402	2649913	SL2.40sc04025	0	365353	457864
							HIN	240	C23	0	1	SL2.40ch00	2558034	2558726	SL2.40sc04025	0	365985	366677
							MBO	64	H22	0	1	SL2.40ch00	2561266	2561780	SL2.40sc04025	0	369217	369731
							FOS	78	H03	0	1	SL2.40ch00	2561506	2561824	SL2.40sc04025	0	369457	369775
							FOS	237	D05	0	1	SL2.40ch00	2562660	2563223	SL2.40sc04025	0	370611	371174
							ECO	6	P16	42	2	SL2.40ch00	2564273	2682511	SL2.40sc04025	0	372224	490462
							HIN	242	D16	0	2	SL2.40ch00	2567736	2685236	SL2.40sc04025	0	375687	493187
							HIN	77	L11	0	2	SL2.40ch00	2567773	2685785	SL2.40sc04025	0	375724	493736
							MBO	19	E11	72	2	SL2.40ch00	2574944	2704311	SL2.40sc04025	0	382895	512262
							MBO	48	F06	0	1	SL2.40ch00	2579255	2579844	SL2.40sc04025	0	387206	387795
							HIN	12	C17	0	1	SL2.40ch00	2586931	2587646	SL2.40sc04025	0	394882	395597
							FOS	201	D16	0	2	SL2.40ch00	2590534	2624066	SL2.40sc04025	0	398485	432017
							MBO	146	F16	0	1	SL2.40ch00	2592200	2592690	SL2.40sc04025	0	400151	400641
							MBO	132	N07	0	2	SL2.40ch00	2607510	2763971	SL2.40sc04025	0	415461	571922
							MBO	33	D05	58	2	SL2.40ch00	2610073	2746489	SL2.40sc04025	0	418024	554440
							MBO	106	N24	0	2	SL2.40ch00	2610729	2760974	SL2.40sc04025	0	418680	568925
							HIN	51	K16	0	1	SL2.40ch00	2613644	2614157	SL2.40sc04025	0	421595	422108
							HIN	95	G02	0	2	SL2.40ch00	2614154	2733272	SL2.40sc04025	0	422105	541223
							FOS	8	I08	0	1	SL2.40ch00	2616242	2616559	SL2.40sc04025	0	424193	424510
							HIN	126	I23	0	1	SL2.40ch00	2616289	2616695	SL2.40sc04025	0	424240	424646
							MBO	88	C04	0	2	SL2.40ch00	2618406	2712103	SL2.40sc04025	0	426357	520054
							HIN	24	I12	64	1	SL2.40ch00	2623284	2759581	SL2.40sc04025	0	431235	567532
							HIN	16	K10	57	1	SL2.40ch00	2623284	2749638	SL2.40sc04025	0	431235	557589
							HIN	107	K05	0	2	SL2.40ch00	2626012	2711083	SL2.40sc04025	0	433963	519034
							HIN	107	J05	0	1	SL2.40ch00	2626065	2626373	SL2.40sc04025	0	434016	434324
							MBO	132	P20	0	2	SL2.40ch00	2627126	2753992	SL2.40sc04025	0	435077	561943
							FOS	197	G15	0	2	SL2.40ch00	2635185	2681193	SL2.40sc04025	0	443136	489144
							FOS	171	N10	0	2	SL2.40ch00	2635675	2678460	SL2.40sc04025	0	443626	486411
							MBO	87	L10	0	2	SL2.40ch00	2639372	2805603	SL2.40sc04025	0	447323	613554
							RS	72	P21	63	0	SL2.40ch00	2639955	2742477	SL2.40sc04025	0	447906	550428
							MBO	79	B06	0	2	SL2.40ch00	2640067	2729401	SL2.40sc04025	0	448018	537352
							HIN	244	E05	0	2	SL2.40ch00	2640867	2742304	SL2.40sc04025	0	448818	550255
							HIN	244	D05	0	1	SL2.40ch00	2641239	2641540	SL2.40sc04025	0	449190	449491
							ECO	91	C10	0	2	SL2.40ch00	2647585	2793850	SL2.40sc04025	0	455536	601801
							ECO	75	B03	0	2	SL2.40ch00	2647619	2789889	SL2.40sc04025	0	455570	597840
							HIN	37	K12	52	2	SL2.40ch00	2649910	2743717	SL2.40sc04025	0	457861	551668
							RS	17	I24	62	0	SL2.40ch00	2654596	2764503	SL2.40sc04025	0	462547	572454
							MBO	137	H01	0	2	SL2.40ch00	2655771	2766821	SL2.40sc04025	0	463722	574772
							ECO	125	D17	0	2	SL2.40ch00	2657148	2739853	SL2.40sc04025	0	465099	547804
							ECO	107	D01	0	1	SL2.40ch00	2657855	2658409	SL2.40sc04025	0	465806	466360
							ECO	61	D01	0	1	SL2.40ch00	2659110	2659703	SL2.40sc04025	0	467061	467654
							FOS	217	B19	0	2	SL2.40ch00	2659541	2694615	SL2.40sc04025	0	467492	502566
							HIN	88	E17	0	2	SL2.40ch00	2661930	2775554	SL2.40sc04025	0	469881	583505
							HIN	15	L06	53	2	SL2.40ch00	2663456	2768288	SL2.40sc04025	0	471407	576239
							FOS	204	J22	0	2	SL2.40ch00	2663563	2708089	SL2.40sc04025	0	471514	516040
							MBO	29	H12	0	2	SL2.40ch00	2663882	2827752	SL2.40sc04025	0	471833	635703
							MBO	40	G18	54	2	SL2.40ch00	2665132	2806919	SL2.40sc04025	0	473083	614870
							FOS	25	N20	0	2	SL2.40ch00	2669961	2710797	SL2.40sc04025	0	477912	518748
							ECO	19	C09	38	0	SL2.40ch00	2677414	2793857	SL2.40sc04025	0	485365	601808
							FOS	262	E20	0	1	SL2.40ch00	2678122	2678738	SL2.40sc04025	0	486073	486689
							FOS	90	L22	0	2	SL2.40ch00	2678305	2718751	SL2.40sc04025	0	486256	526702
							MBO	1	B21	0	2	SL2.40ch00	2679576	2680330	SL2.40sc04025	0	487527	488281
							HIN	162	F21	0	2	SL2.40ch00	2681897	2691411	SL2.40sc04025	0	489848	499362
							MBO	10	L10	50	2	SL2.40ch00	2690250	2862821	SL2.40sc04025	0	498201	670772
							ECO	26	J01	22	2	SL2.40ch00	2690318	2793857	SL2.40sc04025	0	498269	601808
							ECO	38	N20	33	2	SL2.40ch00	2690318	2828140	SL2.40sc04025	0	498269	636091
							ECO	69	B21	0	2	SL2.40ch00	2690357	2813371	SL2.40sc04025	0	498308	621322
							HIN	139	A05	0	2	SL2.40ch00	2691408	2777026	SL2.40sc04025	0	499359	584977
							ECO	128	K06	0	2	SL2.40ch00	2697565	2793877	SL2.40sc04025	0	505516	601828
							FOS	29	L10	0	2	SL2.40ch00	2698806	2734558	SL2.40sc04025	0	506757	542509
							RS	42	F24	26	0	SL2.40ch00	2701538	2799158	SL2.40sc04025	0	509489	607109
							FOS	159	D06	0	1	SL2.40ch00	2702367	2702889	SL2.40sc04025	0	510318	510840
							UNK	1	J01	12	0	SL2.40ch00	2709471	2858363	SL2.40sc04025	0	517422	666314
							ECO	49	D22	0	2	SL2.40ch00	2709546	2827239	SL2.40sc04025	0	517497	635190
							FOS	88	C04	0	2	SL2.40ch00	2712770	2747346	SL2.40sc04025	0	520721	555297
							ECO	56	C19	0	2	SL2.40ch00	2713165	2813376	SL2.40sc04025	0	521116	621327
							MBO	50	B05	0	2	SL2.40ch00	2724136	2833655	SL2.40sc04025	0	532087	641606
							RS	120	O18	15	0	SL2.40ch00	2734975	2819090	SL2.40sc04025	0	542926	627041
							FOS	37	N01	0	2	SL2.40ch00	2743020	2780669	SL2.40sc04025	0	550971	588620
							FOS	38	N18	0	2	SL2.40ch00	2743020	2780675	SL2.40sc04025	0	550971	588626
							FOS	64	A17	0	1	SL2.40ch00	2749443	2750076	SL2.40sc04025	0	557394	558027
							MBO	73	K06	0	2	SL2.40ch00	2752269	2867497	SL2.40sc04025	0	560220	675448
							MBO	126	A13	0	2	SL2.40ch00	2752557	2851726	SL2.40sc04025	0	560508	659677
							HIN	240	L21	0	1	SL2.40ch00	2753562	2754246	SL2.40sc04025	0	561513	562197
							MBO	52	P06	0	2	SL2.40ch00	2753999	2836786	SL2.40sc04025	0	561950	644737
							MBO	133	D03	0	1	SL2.40ch00	2759755	2760355	SL2.40sc04025	0	567706	568306
							ECO	102	P17	0	1	SL2.40ch00	2763938	2764523	SL2.40sc04025	0	571889	572474
							FOS	220	E02	0	2	SL2.40ch00	2764861	2795342	SL2.40sc04025	0	572812	603293
							MBO	56	O03	0	2	SL2.40ch00	2769461	2871109	SL2.40sc04025	0	577412	679060
							FOS	213	C04	0	2	SL2.40ch00	2772831	2809145	SL2.40sc04025	0	580782	617096
							HIN	225	E24	0	1	SL2.40ch00	2775565	2776161	SL2.40sc04025	0	583516	584112
							HIN	8	P04	12	2	SL2.40ch00	2776880	2893991	SL2.40sc04025	0	584831	701942
							MBO	19	A10	48	2	SL2.40ch00	2777951	2920962	SL2.40sc04025	0	585902	728913
							MBO	146	C13	0	2	SL2.40ch00	2781437	2932424	SL2.40sc04025	0	589388	740375
							MBO	96	G02	0	2	SL2.40ch00	2783968	2940082	SL2.40sc04025	0	591919	748033
							RS	113	D23	5	0	SL2.40ch00	2789891	2801575	SL2.40sc04025	0	597842	609526
							MBO	31	N15	27	1	SL2.40ch00	2793857	2932927	SL2.40sc04025	0	601808	740878
							FOS	9	O14	0	2	SL2.40ch00	2799128	2839422	SL2.40sc04025	0	607079	647373
							MBO	32	B21	66	2	SL2.40ch00	2805348	2968197	SL2.40sc04025	0	613299	776148
							MBO	137	E05	0	2	SL2.40ch00	2812222	2962026	SL2.40sc04025	0	620173	769977
							RS	103	I05	45	0	SL2.40ch00	2819090	2919471	SL2.40sc04025	0	627041	727422
							HIN	75	G08	0	2	SL2.40ch00	2822402	2967392	SL2.40sc04025	0	630353	775343
							FOS	128	I11	0	2	SL2.40ch00	2823316	2856203	SL2.40sc04025	0	631267	664154
							RS	34	M06	31	0	SL2.40ch00	2828172	2911921	SL2.40sc04025	0	636123	719872
							HIN	9	F09	15	2	SL2.40ch00	2830718	2868541	SL2.40sc04025	0	638669	676492
							ECO	7	M03	38	2	SL2.40ch00	2833716	2936287	SL2.40sc04025	0	641667	744238
							ECO	80	O04	0	2	SL2.40ch00	2833721	2936216	SL2.40sc04025	0	641672	744167
							FOS	91	B06	0	2	SL2.40ch00	2833775	2867210	SL2.40sc04025	0	641726	675161
							HIN	89	D20	0	2	SL2.40ch00	2835920	2981110	SL2.40sc04025	0	643871	789061
							FOS	204	J10	0	2	SL2.40ch00	2837478	2871211	SL2.40sc04025	0	645429	679162
							FOS	96	L07	0	1	SL2.40ch00	2837480	2837894	SL2.40sc04025	0	645431	645845
							HIN	187	J02	0	2	SL2.40ch00	2839080	2916522	SL2.40sc04025	0	647031	724473
							HIN	213	O17	0	2	SL2.40ch00	2839080	2968537	SL2.40sc04025	0	647031	776488
							HIN	191	J01	0	2	SL2.40ch00	2839081	2969263	SL2.40sc04025	0	647032	777214
							HIN	84	G04	0	2	SL2.40ch00	2839110	2966790	SL2.40sc04025	0	647061	774741
							MBO	16	C02	52	2	SL2.40ch00	2845409	2976629	SL2.40sc04025	0	653360	784580
							FOS	31	A20	0	2	SL2.40ch00	2846452	2880323	SL2.40sc04025	0	654403	688274
							FOS	83	C07	0	1	SL2.40ch00	2850014	2850572	SL2.40sc04025	0	657965	658523
							FOS	132	L22	0	2	SL2.40ch00	2854388	2889786	SL2.40sc04025	0	662339	697737
							HIN	201	N12	0	1	SL2.40ch00	2862636	2863247	SL2.40sc04025	0	670587	671198
							MBO	35	J08	31	2	SL2.40ch00	2864272	2957514	SL2.40sc04025	0	672223	765465
							ECO	87	K08	0	2	SL2.40ch00	2864523	2961698	SL2.40sc04025	0	672474	769649
							HIN	138	D09	0	1	SL2.40ch00	2869547	2870177	SL2.40sc04025	0	677498	678128
							HIN	120	K03	0	2	SL2.40ch00	2870197	2979443	SL2.40sc04025	0	678148	787394
							HIN	50	J15	0	2	SL2.40ch00	2873520	3027073	SL2.40sc04025	0	681471	835024
							RS	56	L03	35	0	SL2.40ch00	2874156	2958902	SL2.40sc04025	0	682107	766853
							HIN	142	N18	0	1	SL2.40ch00	2881461	2882056	SL2.40sc04025	0	689412	690007
							HIN	131	F16	0	2	SL2.40ch00	2882125	3028245	SL2.40sc04025	0	690076	836196
							HIN	220	B04	0	2	SL2.40ch00	2882349	2987674	SL2.40sc04025	0	690300	795625
							MBO	13	F12	72	2	SL2.40ch00	2882991	3042950	SL2.40sc04025	0	690942	850901
							MBO	145	G11	0	1	SL2.40ch00	2883102	2883716	SL2.40sc04025	0	691053	691667
							FOS	220	M14	0	1	SL2.40ch00	2888323	2888716	SL2.40sc04025	0	696274	696667
							HIN	217	N09	0	2	SL2.40ch00	2894026	2981110	SL2.40sc04025	0	701977	789061
							HIN	211	J20	0	2	SL2.40ch00	2894320	2968539	SL2.40sc04025	0	702271	776490
							HIN	131	J01	0	2	SL2.40ch00	2894347	3008238	SL2.40sc04025	0	702298	816189
							MBO	132	P22	0	2	SL2.40ch00	2894397	3023433	SL2.40sc04025	0	702348	831384
							HIN	41	D19	0	2	SL2.40ch00	2895192	2979473	SL2.40sc04025	0	703143	787424
							FOS	259	K09	0	2	SL2.40ch00	2902893	2941486	SL2.40sc04025	0	710844	749437
							HIN	222	G13	0	2	SL2.40ch00	2915721	3074581	SL2.40sc04025	0	723672	882532
							HIN	18	G06	46	1	SL2.40ch00	2916416	3027412	SL2.40sc04025	0	724367	835363
							HIN	41	J14	0	2	SL2.40ch00	2916553	2980915	SL2.40sc04025	0	724504	788866
							FOS	209	O17	0	2	SL2.40ch00	2918210	2951129	SL2.40sc04025	0	726161	759080
							ECO	40	M22	63	2	SL2.40ch00	2919471	3043043	SL2.40sc04025	0	727422	850994
							MBO	95	N24	0	2	SL2.40ch00	2920438	3011387	SL2.40sc04025	0	728389	819338
							MBO	32	A10	0	1	SL2.40ch00	2920602	2920946	SL2.40sc04025	0	728553	728897
							MBO	66	M04	0	2	SL2.40ch00	2920659	3030453	SL2.40sc04025	0	728610	838404
							MBO	57	L07	0	2	SL2.40ch00	2920668	3030453	SL2.40sc04025	0	728619	838404
							FOS	203	O22	0	2	SL2.40ch00	2921749	2955652	SL2.40sc04025	0	729700	763603
							HIN	175	A11	0	1	SL2.40ch00	2922903	2923532	SL2.40sc04025	0	730854	731483
							FOS	245	O17	0	1	SL2.40ch00	2938173	2938873	SL2.40sc04025	0	746124	746824
							MBO	7	D06	0	1	SL2.40ch00	2948878	2949386	SL2.40sc04025	0	756829	757337
							ECO	49	N16	0	2	SL2.40ch00	2950468	3040179	SL2.40sc04025	0	758419	848130
							ECO	94	A22	0	1	SL2.40ch00	2950670	2951477	SL2.40sc04025	0	758621	759428
							ECO	20	C16	55	1	SL2.40ch00	2952319	3061569	SL2.40sc04025	0	760270	869520
							RS	46	B13	51	0	SL2.40ch00	2958902	3045642	SL2.40sc04025	0	766853	853593
							FOS	173	P09	0	2	SL2.40ch00	2962251	3001969	SL2.40sc04025	0	770202	809920
							HIN	232	P03	0	2	SL2.40ch00	2967588	3105906	SL2.40sc04025	0	775539	913857
							HIN	103	C11	0	2	SL2.40ch00	2968795	3085594	SL2.40sc04025	0	776746	893545
							HIN	229	F12	0	2	SL2.40ch00	2969324	3053633	SL2.40sc04025	0	777275	861584
							MBO	46	G09	0	2	SL2.40ch00	2969403	3104773	SL2.40sc04025	0	777354	912724
							ECO	114	P11	0	1	SL2.40ch00	2975406	2976045	SL2.40sc04025	0	783357	783996
							ECO	113	D11	0	2	SL2.40ch00	2975406	3064199	SL2.40sc04025	0	783357	872150
							MBO	99	I08	0	2	SL2.40ch00	2977027	3057166	SL2.40sc04025	0	784978	865117
							RS	79	M02	37	0	SL2.40ch00	2980350	3058737	SL2.40sc04025	0	788301	866688
							HIN	228	L21	0	2	SL2.40ch00	2981130	3086608	SL2.40sc04025	0	789081	894559
							HIN	16	H19	25	2	SL2.40ch00	2981131	3055324	SL2.40sc04025	0	789082	863275
							RS	49	P19	51	0	SL2.40ch00	2985565	3084930	SL2.40sc04025	0	793516	892881
							ECO	77	L01	0	2	SL2.40ch00	2985658	3084926	SL2.40sc04025	0	793609	892877
							HIN	133	K09	0	2	SL2.40ch00	2987698	3106035	SL2.40sc04025	0	795649	913986
							HIN	132	K09	0	1	SL2.40ch00	2987713	2987960	SL2.40sc04025	0	795664	795911
							HIN	19	I18	54	0	SL2.40ch00	2993614	3100027	SL2.40sc04025	0	801565	907978
							MBO	79	C07	0	2	SL2.40ch00	2998468	3100420	SL2.40sc04025	0	806419	908371
							HIN	238	M02	0	1	SL2.40ch00	3007610	3008048	SL2.40sc04025	0	815561	815999
							HIN	167	E03	0	2	SL2.40ch00	3008235	3162339	SL2.40sc04025	0	816186	970290
							HIN	61	P13	0	2	SL2.40ch00	3008277	3150712	SL2.40sc04025	0	816228	958663
							ECO	120	D17	0	1	SL2.40ch00	3012109	3012839	SL2.40sc04025	0	820060	820790
							FOS	166	G12	0	2	SL2.40ch00	3014157	3058691	SL2.40sc04025	0	822108	866642
							HIN	106	C22	0	1	SL2.40ch00	3023275	3023693	SL2.40sc04025	0	831226	831644
							HIN	29	G24	14	2	SL2.40ch00	3023732	3052552	SL2.40sc04025	0	831683	860503
							HIN	170	I22	0	1	SL2.40ch00	3027434	3027976	SL2.40sc04025	0	835385	835927
							HIN	170	I23	0	1	SL2.40ch00	3027493	3027843	SL2.40sc04025	0	835444	835794
							HIN	136	E23	0	2	SL2.40ch00	3028336	3139766	SL2.40sc04025	0	836287	947717
							FOS	74	G11	0	1	SL2.40ch00	3031179	3031761	SL2.40sc04025	0	839130	839712
							RS	63	B19	25	0	SL2.40ch00	3035165	3118971	SL2.40sc04025	0	843116	926922
							RS	27	M20	34	0	SL2.40ch00	3035165	3118971	SL2.40sc04025	0	843116	926922
							RS	55	E01	15	0	SL2.40ch00	3037211	3066597	SL2.40sc04025	0	845162	874548
							FOS	116	B04	0	2	SL2.40ch00	3041011	3074948	SL2.40sc04025	0	848962	882899
							HIN	125	D02	0	2	SL2.40ch00	3045050	3164980	SL2.40sc04025	0	853001	972931
							FOS	20	H20	0	1	SL2.40ch00	3048438	3048825	SL2.40sc04025	0	856389	856776
							FOS	255	H03	0	2	SL2.40ch00	3049194	3086827	SL2.40sc04025	0	857145	894778
							ECO	119	E12	0	2	SL2.40ch00	3058737	3146105	SL2.40sc04025	0	866688	954056
							HIN	16	P09	46	1	SL2.40ch00	3058737	3174445	SL2.40sc04025	0	866688	982396
							RS	3	M05	39	0	SL2.40ch00	3058737	3153708	SL2.40sc04025	0	866688	961659
							FOS	225	C06	0	1	SL2.40ch00	3063468	3064237	SL2.40sc04025	0	871419	872188
							HIN	231	N21	0	2	SL2.40ch00	3064319	3106006	SL2.40sc04025	0	872270	913957
							HIN	70	D04	0	2	SL2.40ch00	3064389	3187567	SL2.40sc04025	0	872340	995518
							MBO	88	J06	0	2	SL2.40ch00	3070395	3163582	SL2.40sc04025	0	878346	971533
							RS	120	I11	32	0	SL2.40ch00	3074637	3159332	SL2.40sc04025	0	882588	967283
							MBO	107	O15	0	2	SL2.40ch00	3078917	3186955	SL2.40sc04025	0	886868	994906
							FOS	219	H14	0	2	SL2.40ch00	3081610	3121112	SL2.40sc04025	0	889561	929063
							HIN	56	K11	0	2	SL2.40ch00	3085694	3117831	SL2.40sc04025	0	893645	925782
							FOS	176	J05	0	2	SL2.40ch00	3103854	3139616	SL2.40sc04025	0	911805	947567
							FOS	33	H05	0	2	SL2.40ch00	3108985	3145211	SL2.40sc04025	0	916936	953162
							FOS	222	D03	0	2	SL2.40ch00	3111285	3145358	SL2.40sc04025	0	919236	953309
							MBO	63	A17	0	1	SL2.40ch00	3115646	3116261	SL2.40sc04025	0	923597	924212
							RS	126	P01	23	0	SL2.40ch00	3115835	3159332	SL2.40sc04025	0	923786	967283
							HIN	127	D05	0	1	SL2.40ch00	3119718	3120394	SL2.40sc04025	0	927669	928345
							ECO	59	O05	0	1	SL2.40ch00	3123901	3124378	SL2.40sc04025	0	931852	932329
							RS	117	B17	21	0	SL2.40ch00	3128079	3228330	SL2.40sc04025	0	936030	1036281
							FOS	217	N20	0	2	SL2.40ch00	3129366	3158372	SL2.40sc04025	0	937317	966323
							FOS	242	O09	0	2	SL2.40ch00	3130228	3163565	SL2.40sc04025	0	938179	971516
							FOS	44	K02	0	2	SL2.40ch00	3131601	3163736	SL2.40sc04025	0	939552	971687
							HIN	171	L12	0	1	SL2.40ch00	3133738	3134128	SL2.40sc04025	0	941689	942079
							HIN	40	K08	19	1	SL2.40ch00	3134190	3255991	SL2.40sc04025	0	942141	1063942
							ECO	114	P05	0	2	SL2.40ch00	3139530	3190583	SL2.40sc04025	0	947481	998534
							ECO	36	M03	0	1	SL2.40ch00	3146132	3146753	SL2.40sc04025	0	954083	954704
							ECO	19	H04	13	2	SL2.40ch00	3146132	3255264	SL2.40sc04025	0	954083	1063215
							ECO	36	M02	14	1	SL2.40ch00	3146132	3255991	SL2.40sc04025	0	954083	1063942
							MBO	41	I14	0	1	SL2.40ch00	3155195	3155817	SL2.40sc04025	0	963146	963768
							RS	83	E14	9	0	SL2.40ch00	3155347	3228330	SL2.40sc04025	0	963298	1036281
							RS	47	A17	12	0	SL2.40ch00	3155347	3255991	SL2.40sc04025	0	963298	1063942
							ECO	100	M04	0	2	SL2.40ch00	3159332	3255237	SL2.40sc04025	0	967283	1063188
							HIN	56	E23	0	2	SL2.40ch00	3159378	3235322	SL2.40sc04025	0	967329	1043273
							HIN	90	H19	0	2	SL2.40ch00	3162388	3282135	SL2.40sc04025	0	970339	1090086
							FOS	137	K15	0	1	SL2.40ch00	3168461	3168623	SL2.40sc04025	0	976412	976574
							ECO	94	E15	0	1	SL2.40ch00	3173344	3174005	SL2.40sc04025	0	981295	981956
							MBO	142	L19	0	2	SL2.40ch00	3174091	3249652	SL2.40sc04025	0	982042	1057603
							MBO	104	K10	0	1	SL2.40ch00	3174139	3174336	SL2.40sc04025	0	982090	982287
							HIN	34	L17	9	0	SL2.40ch00	3175010	3255991	SL2.40sc04025	0	982961	1063942
							HIN	62	A13	0	2	SL2.40ch00	3175920	3285071	SL2.40sc04025	0	983871	1093022
							HIN	16	L18	9	2	SL2.40ch00	3181621	3283308	SL2.40sc04025	0	989572	1091259
							FOS	192	G19	0	2	SL2.40ch00	3184598	3216665	SL2.40sc04025	0	992549	1024616
							ECO	120	B03	0	1	SL2.40ch00	3190660	3191281	SL2.40sc04025	0	998611	999232
							MBO	108	J23	0	2	SL2.40ch00	3197908	3316702	SL2.40sc04025	0	1005859	1124653
							FOS	280	F12	0	1	SL2.40ch00	3200374	3200851	SL2.40sc04025	0	1008325	1008802
							MBO	14	H21	0	1	SL2.40ch00	3212164	3212760	SL2.40sc04025	0	1020115	1020711
							ECO	118	N12	0	2	SL2.40ch00	3213887	3286500	SL2.40sc04025	0	1021838	1094451
							ECO	67	M03	0	1	SL2.40ch00	3213917	3214630	SL2.40sc04025	0	1021868	1022581
							FOS	21	P18	0	1	SL2.40ch00	3215806	3216380	SL2.40sc04025	0	1023757	1024331
							MBO	11	A03	5	2	SL2.40ch00	3223756	3328208	SL2.40sc04025	0	1031707	1136159
							FOS	244	J02	0	1	SL2.40ch00	3225972	3226538	SL2.40sc04025	0	1033923	1034489
							HIN	72	G07	0	1	SL2.40ch00	3228027	3228810	SL2.40sc04025	0	1035978	1036761
							FOS	209	M23	0	1	SL2.40ch00	3235168	3235718	SL2.40sc04025	0	1043119	1043669
							HIN	79	H21	0	1	SL2.40ch00	3238744	3239287	SL2.40sc04025	0	1046695	1047238
							HIN	145	A18	0	2	SL2.40ch00	3250357	3358227	SL2.40sc04025	0	1058308	1166178
							MBO	26	O02	5	0	SL2.40ch00	3254741	3266139	SL2.40sc04025	0	1062692	1074090
							RS	42	P12	5	0	SL2.40ch00	3254741	3266139	SL2.40sc04025	0	1062692	1074090
							RS	69	F01	5	0	SL2.40ch00	3254741	3266139	SL2.40sc04025	0	1062692	1074090
							ECO	32	L10	5	0	SL2.40ch00	3262744	3334910	SL2.40sc04025	0	1070695	1142861
							MBO	44	K17	0	1	SL2.40ch00	3273304	3273990	SL2.40sc04025	0	1081255	1081941
							HIN	194	D01	0	1	SL2.40ch00	3273571	3274129	SL2.40sc04025	0	1081522	1082080
							HIN	235	L03	0	1	SL2.40ch00	3274518	3275329	SL2.40sc04025	0	1082469	1083280
							MBO	59	L01	0	1	SL2.40ch00	3275975	3276502	SL2.40sc04025	0	1083926	1084453
							ECO	71	O16	0	1	SL2.40ch00	3281934	3282534	SL2.40sc04025	0	1089885	1090485
							ECO	61	L21	0	1	SL2.40ch00	3281979	3282767	SL2.40sc04025	0	1089930	1090718
							FOS	211	M24	0	1	SL2.40ch00	3282820	3283430	SL2.40sc04025	0	1090771	1091381
							HIN	143	F10	0	2	SL2.40ch00	3284357	3405144	SL2.40sc04025	0	1092308	1213095
							MBO	72	K24	0	1	SL2.40ch00	3310280	3310852	SL2.40sc04025	0	1118231	1118803
							MBO	19	F16	3	1	SL2.40ch00	3318457	3334910	SL2.40sc04025	0	1126408	1142861
							ECO	18	E12	7	1	SL2.40ch00	3325937	3428626	SL2.40sc04025	0	1133888	1236577
							ECO	9	L06	6	1	SL2.40ch00	3325937	3411947	SL2.40sc04025	0	1133888	1219898
							MBO	29	J22	3	1	SL2.40ch00	3325937	3343118	SL2.40sc04025	0	1133888	1151069
							RS	31	O19	3	0	SL2.40ch00	3325937	3334910	SL2.40sc04025	0	1133888	1142861
							ECO	16	B12	4	0	SL2.40ch00	3325937	3410238	SL2.40sc04025	0	1133888	1218189
							RS	4	H16	3	0	SL2.40ch00	3325937	3334910	SL2.40sc04025	0	1133888	1142861
							ECO	49	L21	0	2	SL2.40ch00	3325990	3428613	SL2.40sc04025	0	1133941	1236564
							MBO	59	A17	0	2	SL2.40ch00	3332351	3403789	SL2.40sc04025	0	1140302	1211740
							ECO	37	G14	7	2	SL2.40ch00	3334910	3428590	SL2.40sc04025	0	1142861	1236541
							FOS	103	D09	0	1	SL2.40ch00	3336287	3337025	SL2.40sc04025	0	1144238	1144976
							HIN	161	L10	0	2	SL2.40ch00	3337683	3428904	SL2.40sc04025	0	1145634	1236855
							FOS	179	B16	0	1	SL2.40ch00	3341215	3341917	SL2.40sc04025	0	1149166	1149868
							FOS	133	G17	0	1	SL2.40ch00	3342263	3342817	SL2.40sc04025	0	1150214	1150768
							HIN	89	A19	0	1	SL2.40ch00	3346044	3346740	SL2.40sc04025	0	1153995	1154691
							ECO	118	E03	0	2	SL2.40ch00	3363237	3421840	SL2.40sc04025	0	1171188	1229791
							FOS	152	D05	0	1	SL2.40ch00	3366282	3366564	SL2.40sc04025	0	1174233	1174515
							MBO	42	F10	0	2	SL2.40ch00	3368344	3446295	SL2.40sc04025	0	1176295	1254246
							ECO	91	K01	0	1	SL2.40ch00	3374715	3375067	SL2.40sc04025	0	1182666	1183018
							FOS	101	L05	0	2	SL2.40ch00	3387747	3425144	SL2.40sc04025	0	1195698	1233095
							MBO	39	L13	27	2	SL2.40ch00	3389102	3492942	SL2.40sc04025	0	1197053	1300893
							FOS	21	H05	0	1	SL2.40ch00	3391058	3391468	SL2.40sc04025	0	1199009	1199419
							MBO	68	E18	0	2	SL2.40ch00	3397607	3503554	SL2.40sc04025	0	1205558	1311505
							HIN	66	I06	0	2	SL2.40ch00	3405631	3435034	SL2.40sc04025	0	1213582	1242985
							HIN	146	C17	0	1	SL2.40ch00	3405653	3406088	SL2.40sc04025	0	1213604	1214039
							HIN	107	M07	0	2	SL2.40ch00	3405658	3495588	SL2.40sc04025	0	1213609	1303539
							RS	120	L11	29	0	SL2.40ch00	3410238	3491071	SL2.40sc04025	0	1218189	1299022
							MBO	17	P20	28	1	SL2.40ch00	3410238	3586697	SL2.40sc04025	0	1218189	1394648
							HIN	17	G07	7	0	SL2.40ch00	3410238	3428658	SL2.40sc04025	0	1218189	1236609
							ECO	78	M15	0	1	SL2.40ch00	3411123	3411941	SL2.40sc04025	0	1219074	1219892
							ECO	95	N01	0	2	SL2.40ch00	3411825	3478842	SL2.40sc04025	0	1219776	1286793
							HIN	242	J05	0	1	SL2.40ch00	3412881	3413392	SL2.40sc04025	0	1220832	1221343
							HIN	98	I23	0	2	SL2.40ch00	3414805	3495588	SL2.40sc04025	0	1222756	1303539
							MBO	100	G02	0	2	SL2.40ch00	3424572	3556832	SL2.40sc04025	0	1232523	1364783
							HIN	85	F10	0	2	SL2.40ch00	3425635	3483114	SL2.40sc04025	0	1233586	1291065
							MBO	38	M01	20	2	SL2.40ch00	3425928	3542606	SL2.40sc04025	0	1233879	1350557
							ECO	24	P09	39	2	SL2.40ch00	3428646	3550298	SL2.40sc04025	0	1236597	1358249
							ECO	39	A05	38	1	SL2.40ch00	3428658	3599254	SL2.40sc04025	0	1236609	1407205
							ECO	130	K05	0	2	SL2.40ch00	3428802	3524044	SL2.40sc04025	0	1236753	1331995
							ECO	65	D14	0	2	SL2.40ch00	3430645	3538981	SL2.40sc04025	0	1238596	1346932
							ECO	105	K09	0	2	SL2.40ch00	3430728	3520336	SL2.40sc04025	0	1238679	1328287
							ECO	94	P06	0	2	SL2.40ch00	3430735	3520324	SL2.40sc04025	0	1238686	1328275
							ECO	17	F24	10	2	SL2.40ch00	3430775	3551313	SL2.40sc04025	0	1238726	1359264
							MBO	114	G06	0	1	SL2.40ch00	3430931	3431648	SL2.40sc04025	0	1238882	1239599
							ECO	18	B19	40	2	SL2.40ch00	3433009	3573254	SL2.40sc04025	0	1240960	1381205
							ECO	84	C22	0	1	SL2.40ch00	3439911	3440508	SL2.40sc04025	0	1247862	1248459
							ECO	93	F15	0	1	SL2.40ch00	3440628	3441405	SL2.40sc04025	0	1248579	1249356
							ECO	21	M11	33	2	SL2.40ch00	3440962	3541265	SL2.40sc04025	0	1248913	1349216
							MBO	129	M23	0	1	SL2.40ch00	3444359	3444833	SL2.40sc04025	0	1252310	1252784
							MBO	126	O12	0	2	SL2.40ch00	3448470	3542249	SL2.40sc04025	0	1256421	1350200
							MBO	44	C20	0	2	SL2.40ch00	3452713	3554682	SL2.40sc04025	0	1260664	1362633
							ECO	108	O10	0	2	SL2.40ch00	3453880	3553755	SL2.40sc04025	0	1261831	1361706
							ECO	98	N12	0	2	SL2.40ch00	3453922	3551318	SL2.40sc04025	0	1261873	1359269
							ECO	130	D14	0	1	SL2.40ch00	3454006	3454440	SL2.40sc04025	0	1261957	1262391
							HIN	133	J10	0	1	SL2.40ch00	3471723	3472222	SL2.40sc04025	0	1279674	1280173
							HIN	57	I09	0	1	SL2.40ch00	3475677	3476401	SL2.40sc04025	0	1283628	1284352
							HIN	246	H02	0	1	SL2.40ch00	3476632	3476963	SL2.40sc04025	0	1284583	1284914
							FOS	263	E09	0	1	SL2.40ch00	3477791	3478122	SL2.40sc04025	0	1285742	1286073
							MBO	73	D11	0	1	SL2.40ch00	3479931	3480591	SL2.40sc04025	0	1287882	1288542
							FOS	154	K09	0	2	SL2.40ch00	3487890	3521480	SL2.40sc04025	0	1295841	1329431
							HIN	96	L19	0	2	SL2.40ch00	3488758	3625816	SL2.40sc04025	0	1296709	1433767
							MBO	17	I04	37	2	SL2.40ch00	3490633	3651345	SL2.40sc04025	0	1298584	1459296
							RS	46	C07	33	0	SL2.40ch00	3491071	3585112	SL2.40sc04025	0	1299022	1393063
							HIN	45	F17	0	1	SL2.40ch00	3494696	3495588	SL2.40sc04025	0	1302647	1303539
							MBO	28	G13	63	2	SL2.40ch00	3499867	3654116	SL2.40sc04025	0	1307818	1462067
							FOS	139	J20	0	1	SL2.40ch00	3501045	3501441	SL2.40sc04025	0	1308996	1309392
							HIN	163	P07	0	1	SL2.40ch00	3505557	3506161	SL2.40sc04025	0	1313508	1314112
							MBO	60	N17	0	2	SL2.40ch00	3506984	3610366	SL2.40sc04025	0	1314935	1418317
							HIN	185	C09	0	2	SL2.40ch00	3511214	3654391	SL2.40sc04025	0	1319165	1462342
							HIN	1	P17	7	2	SL2.40ch00	3511295	3532163	SL2.40sc04025	0	1319246	1340114
							HIN	73	D17	0	1	SL2.40ch00	3512490	3512661	SL2.40sc04025	0	1320441	1320612
							FOS	29	C24	0	2	SL2.40ch00	3515469	3553812	SL2.40sc04025	0	1323420	1361763
							HIN	160	M15	0	1	SL2.40ch00	3517760	3518478	SL2.40sc04025	0	1325711	1326429
							MBO	105	F24	0	2	SL2.40ch00	3518599	3656017	SL2.40sc04025	0	1326550	1463968
							MBO	131	K05	0	1	SL2.40ch00	3518611	3519149	SL2.40sc04025	0	1326562	1327100
							HIN	77	C17	0	2	SL2.40ch00	3519916	3579892	SL2.40sc04025	0	1327867	1387843
							HIN	170	F19	0	1	SL2.40ch00	3522144	3522583	SL2.40sc04025	0	1330095	1330534
							HIN	179	A11	0	2	SL2.40ch00	3522753	3638492	SL2.40sc04025	0	1330704	1446443
							MBO	106	C21	0	1	SL2.40ch00	3523037	3523635	SL2.40sc04025	0	1330988	1331586
							FOS	79	D16	0	1	SL2.40ch00	3527921	3528320	SL2.40sc04025	0	1335872	1336271
							ECO	39	K02	0	2	SL2.40ch00	3539015	3644138	SL2.40sc04025	0	1346966	1452089
							FOS	125	I11	0	1	SL2.40ch00	3541092	3541354	SL2.40sc04025	0	1349043	1349305
							ECO	41	L20	0	1	SL2.40ch00	3543106	3543869	SL2.40sc04025	0	1351057	1351820
							ECO	79	I16	0	2	SL2.40ch00	3551313	3661799	SL2.40sc04025	0	1359264	1469750
							FOS	114	F02	0	1	SL2.40ch00	3552549	3553065	SL2.40sc04025	0	1360500	1361016
							HIN	98	I08	0	1	SL2.40ch00	3554341	3555061	SL2.40sc04025	0	1362292	1363012
							MBO	137	D10	0	2	SL2.40ch00	3555178	3699550	SL2.40sc04025	0	1363129	1507501
							MBO	91	M17	0	1	SL2.40ch00	3556687	3557294	SL2.40sc04025	0	1364638	1365245
							FOS	99	L17	0	1	SL2.40ch00	3558689	3559320	SL2.40sc04025	0	1366640	1367271
							FOS	90	I09	0	1	SL2.40ch00	3562859	3563053	SL2.40sc04025	0	1370810	1371004
							MBO	16	P19	38	2	SL2.40ch00	3567012	3638546	SL2.40sc04025	0	1374963	1446497
							HIN	68	E21	0	2	SL2.40ch00	3570913	3695655	SL2.40sc04025	0	1378864	1503606
							FOS	208	D24	0	1	SL2.40ch00	3570917	3571625	SL2.40sc04025	0	1378868	1379576
							MBO	102	D17	0	2	SL2.40ch00	3572441	3703284	SL2.40sc04025	0	1380392	1511235
							ECO	71	K20	0	1	SL2.40ch00	3572505	3573279	SL2.40sc04025	0	1380456	1381230
							FOS	30	N06	0	1	SL2.40ch00	3577459	3578034	SL2.40sc04025	0	1385410	1385985
							HIN	118	F17	0	1	SL2.40ch00	3578488	3579242	SL2.40sc04025	0	1386439	1387193
							HIN	180	M13	0	1	SL2.40ch00	3579462	3580072	SL2.40sc04025	0	1387413	1388023
							HIN	42	K23	0	1	SL2.40ch00	3579889	3580456	SL2.40sc04025	0	1387840	1388407
							HIN	119	I05	0	2	SL2.40ch00	3581307	3695658	SL2.40sc04025	0	1389258	1503609
							HIN	157	L12	0	1	SL2.40ch00	3581332	3581960	SL2.40sc04025	0	1389283	1389911
							HIN	219	O20	0	2	SL2.40ch00	3581336	3645987	SL2.40sc04025	0	1389287	1453938
							RS	64	G20	13	0	SL2.40ch00	3584465	3607041	SL2.40sc04025	0	1392416	1414992
							RS	93	D19	61	0	SL2.40ch00	3584465	3689072	SL2.40sc04025	0	1392416	1497023
							ECO	39	F10	27	1	SL2.40ch00	3586007	3701922	SL2.40sc04025	0	1393958	1509873
							MBO	24	P14	60	1	SL2.40ch00	3587223	3701973	SL2.40sc04025	0	1395174	1509924
							FOS	192	K11	0	1	SL2.40ch00	3589458	3590104	SL2.40sc04025	0	1397409	1398055
							MBO	52	G24	0	1	SL2.40ch00	3589546	3590151	SL2.40sc04025	0	1397497	1398102
							FOS	97	E22	0	1	SL2.40ch00	3592988	3593217	SL2.40sc04025	0	1400939	1401168
							FOS	264	F14	0	1	SL2.40ch00	3593323	3593926	SL2.40sc04025	0	1401274	1401877
							RS	62	O12	58	0	SL2.40ch00	3593711	3689072	SL2.40sc04025	0	1401662	1497023
							FOS	73	A18	0	2	SL2.40ch00	3598427	3638459	SL2.40sc04025	0	1406378	1446410
							RS	8	H13	26	0	SL2.40ch00	3599265	3619718	SL2.40sc04025	0	1407216	1427669
							FOS	239	C11	0	2	SL2.40ch00	3601917	3640847	SL2.40sc04025	0	1409868	1448798
							MBO	50	E06	0	2	SL2.40ch00	3604692	3707013	SL2.40sc04025	0	1412643	1514964
							MBO	32	F13	41	2	SL2.40ch00	3619085	3772629	SL2.40sc04025	0	1427036	1580580
							HIN	146	I04	0	1	SL2.40ch00	3619337	3620097	SL2.40sc04025	0	1427288	1428048
							HIN	66	M10	0	1	SL2.40ch00	3619356	3620081	SL2.40sc04025	0	1427307	1428032
							FOS	32	K24	0	2	SL2.40ch00	3620219	3664137	SL2.40sc04025	0	1428170	1472088
							HIN	20	H09	37	2	SL2.40ch00	3622654	3760835	SL2.40sc04025	0	1430605	1568786
							FOS	258	E23	0	2	SL2.40ch00	3624182	3658089	SL2.40sc04025	0	1432133	1466040
							FOS	236	C04	0	2	SL2.40ch00	3624807	3662107	SL2.40sc04025	0	1432758	1470058
							FOS	226	O21	0	2	SL2.40ch00	3625004	3662106	SL2.40sc04025	0	1432955	1470057
							RS	53	M09	41	0	SL2.40ch00	3636589	3737825	SL2.40sc04025	0	1444540	1545776
							HIN	50	M14	0	2	SL2.40ch00	3636821	3761975	SL2.40sc04025	0	1444772	1569926
							HIN	161	D18	0	2	SL2.40ch00	3638489	3749854	SL2.40sc04025	0	1446440	1557805
							HIN	48	O22	0	1	SL2.40ch00	3638531	3638877	SL2.40sc04025	0	1446482	1446828
							FOS	211	G09	0	2	SL2.40ch00	3638864	3682356	SL2.40sc04025	0	1446815	1490307
							RS	25	I07	26	0	SL2.40ch00	3644151	3689072	SL2.40sc04025	0	1452102	1497023
							ECO	9	M15	35	2	SL2.40ch00	3644200	3758358	SL2.40sc04025	0	1452151	1566309
							RS	102	F20	31	0	SL2.40ch00	3651986	3737825	SL2.40sc04025	0	1459937	1545776
							ECO	113	E04	0	1	SL2.40ch00	3652011	3652757	SL2.40sc04025	0	1459962	1460708
							FOS	275	L17	0	1	SL2.40ch00	3652292	3652974	SL2.40sc04025	0	1460243	1460925
							HIN	184	B16	0	1	SL2.40ch00	3652714	3653208	SL2.40sc04025	0	1460665	1461159
							HIN	22	G18	42	1	SL2.40ch00	3654478	3778163	SL2.40sc04025	0	1462429	1586114
							HIN	150	A07	0	2	SL2.40ch00	3658562	3749936	SL2.40sc04025	0	1466513	1557887
							MBO	102	F19	0	1	SL2.40ch00	3659021	3659362	SL2.40sc04025	0	1466972	1467313
							FOS	9	I17	0	2	SL2.40ch00	3664812	3697729	SL2.40sc04025	0	1472763	1505680
							FOS	264	P06	0	2	SL2.40ch00	3665420	3705997	SL2.40sc04025	0	1473371	1513948
							RS	91	H19	31	0	SL2.40ch00	3668662	3758597	SL2.40sc04025	0	1476613	1566548
							UNK	1	C17	38	0	SL2.40ch00	3672992	3795652	SL2.40sc04025	0	1480943	1603603
							MBO	136	F24	0	1	SL2.40ch00	3675270	3676018	SL2.40sc04025	0	1483221	1483969
							HIN	220	F15	0	2	SL2.40ch00	3675606	3801475	SL2.40sc04025	0	1483557	1609426
							RS	26	G06	27	0	SL2.40ch00	3677289	3758597	SL2.40sc04025	0	1485240	1566548
							RS	40	L20	35	0	SL2.40ch00	3677289	3778163	SL2.40sc04025	0	1485240	1586114
							MBO	9	B19	35	2	SL2.40ch00	3680586	3805028	SL2.40sc04025	0	1488537	1612979
							MBO	12	D10	33	2	SL2.40ch00	3681156	3801657	SL2.40sc04025	0	1489107	1609608
							MBO	86	A23	0	2	SL2.40ch00	3683757	3777505	SL2.40sc04025	0	1491708	1585456
							ECO	7	A05	32	2	SL2.40ch00	3685339	3804369	SL2.40sc04025	0	1493290	1612320
							FOS	131	K16	0	1	SL2.40ch00	3687158	3687593	SL2.40sc04025	0	1495109	1495544
							ECO	55	A09	0	1	SL2.40ch00	3688744	3688990	SL2.40sc04025	0	1496695	1496941
							FOS	177	K10	0	1	SL2.40ch00	3695390	3695867	SL2.40sc04025	0	1503341	1503818
							HIN	27	F11	25	2	SL2.40ch00	3695731	3791772	SL2.40sc04025	0	1503682	1599723
							RS	47	K21	9	0	SL2.40ch00	3699923	3737825	SL2.40sc04025	0	1507874	1545776
							RS	70	A07	9	0	SL2.40ch00	3699923	3737825	SL2.40sc04025	0	1507874	1545776
							ECO	26	F12	37	0	SL2.40ch00	3700156	3827583	SL2.40sc04025	0	1508107	1635534
							ECO	31	N23	28	2	SL2.40ch00	3701973	3808140	SL2.40sc04025	0	1509924	1616091
							ECO	88	B15	0	2	SL2.40ch00	3702070	3833765	SL2.40sc04025	0	1510021	1641716
							FOS	222	C13	0	1	SL2.40ch00	3702543	3703223	SL2.40sc04025	0	1510494	1511174
							MBO	102	D16	0	1	SL2.40ch00	3702989	3703197	SL2.40sc04025	0	1510940	1511148
							FOS	114	G07	0	1	SL2.40ch00	3704668	3705322	SL2.40sc04025	0	1512619	1513273
							RS	89	L11	23	0	SL2.40ch00	3707666	3778163	SL2.40sc04025	0	1515617	1586114
							RS	124	E19	20	0	SL2.40ch00	3707666	3778163	SL2.40sc04025	0	1515617	1586114
							ECO	95	N12	0	2	SL2.40ch00	3707716	3789673	SL2.40sc04025	0	1515667	1597624
							MBO	93	I23	0	2	SL2.40ch00	3707881	3811530	SL2.40sc04025	0	1515832	1619481
							FOS	277	D06	0	2	SL2.40ch00	3727337	3762306	SL2.40sc04025	0	1535288	1570257
							MBO	31	N18	46	2	SL2.40ch00	3729863	3861999	SL2.40sc04025	0	1537814	1669950
							MBO	21	P07	27	1	SL2.40ch00	3736120	3813573	SL2.40sc04025	0	1544071	1621524
							ECO	95	A03	0	2	SL2.40ch00	3736172	3833760	SL2.40sc04025	0	1544123	1641711
							HIN	118	E05	0	2	SL2.40ch00	3741018	3873940	SL2.40sc04025	0	1548969	1681891
							HIN	41	L04	0	1	SL2.40ch00	3741053	3741664	SL2.40sc04025	0	1549004	1549615
							FOS	187	I02	0	1	SL2.40ch00	3746607	3746874	SL2.40sc04025	0	1554558	1554825
							FOS	70	H16	0	2	SL2.40ch00	3749340	3791350	SL2.40sc04025	0	1557291	1599301
							MBO	62	D20	0	2	SL2.40ch00	3753066	3857743	SL2.40sc04025	0	1561017	1665694
							FOS	118	F01	0	2	SL2.40ch00	3753254	3793931	SL2.40sc04025	0	1561205	1601882
							MBO	132	E24	0	1	SL2.40ch00	3753300	3753804	SL2.40sc04025	0	1561251	1561755
							FOS	255	I15	0	1	SL2.40ch00	3756624	3757306	SL2.40sc04025	0	1564575	1565257
							MBO	97	B16	0	2	SL2.40ch00	3757990	3858448	SL2.40sc04025	0	1565941	1666399
							RS	62	G22	37	0	SL2.40ch00	3758338	3852784	SL2.40sc04025	0	1566289	1660735
							FOS	270	P10	0	2	SL2.40ch00	3759052	3796437	SL2.40sc04025	0	1567003	1604388
							MBO	127	C07	0	1	SL2.40ch00	3759842	3760493	SL2.40sc04025	0	1567793	1568444
							HIN	50	E20	0	1	SL2.40ch00	3761249	3761975	SL2.40sc04025	0	1569200	1569926
							FOS	28	I02	0	2	SL2.40ch00	3762184	3805255	SL2.40sc04025	0	1570135	1613206
							FOS	193	E22	0	1	SL2.40ch00	3764185	3764528	SL2.40sc04025	0	1572136	1572479
							RS	19	P17	36	0	SL2.40ch00	3766477	3836207	SL2.40sc04025	0	1574428	1644158
							HIN	42	B13	0	2	SL2.40ch00	3767901	3874652	SL2.40sc04025	0	1575852	1682603
							MBO	18	N03	41	2	SL2.40ch00	3768366	3873642	SL2.40sc04025	0	1576317	1681593
							ECO	98	E03	0	1	SL2.40ch00	3775035	3775777	SL2.40sc04025	0	1582986	1583728
							HIN	51	N07	0	1	SL2.40ch00	3776174	3776919	SL2.40sc04025	0	1584125	1584870
							HIN	97	F09	0	2	SL2.40ch00	3777383	3898253	SL2.40sc04025	0	1585334	1706204
							FOS	24	A01	0	2	SL2.40ch00	3786452	3828783	SL2.40sc04025	0	1594403	1636734
							RS	7	K08	29	0	SL2.40ch00	3789801	3872170	SL2.40sc04025	0	1597752	1680121
							FOS	183	A04	0	1	SL2.40ch00	3797780	3798152	SL2.40sc04025	0	1605731	1606103
							HIN	91	N03	0	2	SL2.40ch00	3800579	3902358	SL2.40sc04025	0	1608530	1710309
							HIN	181	I08	0	1	SL2.40ch00	3802930	3803700	SL2.40sc04025	0	1610881	1611651
							FOS	241	G08	0	2	SL2.40ch00	3803170	3843692	SL2.40sc04025	0	1611121	1651643
							ECO	41	L23	0	1	SL2.40ch00	3804461	3804677	SL2.40sc04025	0	1612412	1612628
							FOS	156	F08	0	1	SL2.40ch00	3811260	3811581	SL2.40sc04025	0	1619211	1619532
							FOS	172	K21	0	1	SL2.40ch00	3820206	3820842	SL2.40sc04025	0	1628157	1628793
							FOS	118	P09	0	2	SL2.40ch00	3821634	3856981	SL2.40sc04025	0	1629585	1664932
							FOS	93	N18	0	2	SL2.40ch00	3823672	3860852	SL2.40sc04025	0	1631623	1668803
							FOS	185	J10	0	2	SL2.40ch00	3823820	3867447	SL2.40sc04025	0	1631771	1675398
							MBO	79	H01	0	1	SL2.40ch00	3835225	3835856	SL2.40sc04025	0	1643176	1643807
							HIN	228	F24	0	1	SL2.40ch00	3837296	3838112	SL2.40sc04025	0	1645247	1646063
							HIN	129	G06	0	2	SL2.40ch00	3840385	3901609	SL2.40sc04025	0	1648336	1709560
							MBO	45	G23	0	1	SL2.40ch00	3857353	3857838	SL2.40sc04025	0	1665304	1665789
							FOS	3	D17	0	2	SL2.40ch00	3861577	3898303	SL2.40sc04025	0	1669528	1706254
							FOS	239	B10	0	1	SL2.40ch00	3864748	3865516	SL2.40sc04025	0	1672699	1673467
							HIN	131	A15	0	1	SL2.40ch00	3866696	3867254	SL2.40sc04025	0	1674647	1675205
							FOS	62	P07	0	1	SL2.40ch00	3871270	3871727	SL2.40sc04025	0	1679221	1679678
							HIN	106	B04	0	1	SL2.40ch00	3874258	3874652	SL2.40sc04025	0	1682209	1682603
							FOS	178	C12	0	1	SL2.40ch00	3963744	3964315	SL2.40sc04025	0	1771695	1772266
							FOS	106	C08	0	1	SL2.40ch00	3983223	3983751	SL2.40sc04025	0	1791174	1791702
							FOS	222	J04	0	1	SL2.40ch00	3994349	3994976	SL2.40sc04025	0	1802300	1802927
							FOS	283	P09	0	1	SL2.40ch00	4042819	4043421	SL2.40sc04025	0	1850770	1851372
							FOS	65	I19	0	1	SL2.40ch00	4101199	4101773	SL2.40sc04025	0	1909150	1909724
							FOS	151	C13	0	1	SL2.40ch00	4157835	4158312	SL2.40sc06396	0	1	478
							FOS	171	B15	0	1	SL2.40ch00	4158093	4158628	SL2.40sc06396	0	259	794
							FOS	196	D16	0	1	SL2.40ch00	4158109	4158658	SL2.40sc06396	0	275	824
							FOS	180	J15	0	1	SL2.40ch00	4158151	4158700	SL2.40sc06396	0	317	866
							FOS	211	L18	0	1	SL2.40ch00	4158242	4158588	SL2.40sc06396	0	408	754
							FOS	194	L22	0	1	SL2.40ch00	4158501	4159092	SL2.40sc06396	0	667	1258
							FOS	224	P06	0	1	SL2.40ch00	4158580	4158922	SL2.40sc06396	0	746	1088
							FOS	236	K11	0	1	SL2.40ch00	4158710	4159303	SL2.40sc06396	0	876	1469
							FOS	219	H16	0	1	SL2.40ch00	4158730	4159173	SL2.40sc06396	0	896	1339
							HIN	228	G20	0	2	SL2.40ch00	4158993	4261499	SL2.40sc06396	0	1159	103665
							HIN	224	H01	0	1	SL2.40ch00	4158993	4159311	SL2.40sc06396	0	1159	1477
							HIN	155	O07	0	2	SL2.40ch00	4158995	4257662	SL2.40sc06396	0	1161	99828
							HIN	154	H16	0	1	SL2.40ch00	4158995	4159811	SL2.40sc06396	0	1161	1977
							HIN	148	E04	0	1	SL2.40ch00	4159010	4159674	SL2.40sc06396	0	1176	1840
							HIN	148	F04	0	1	SL2.40ch00	4159010	4159691	SL2.40sc06396	0	1176	1857
							HIN	148	G04	0	1	SL2.40ch00	4159022	4159613	SL2.40sc06396	0	1188	1779
							FOS	223	H05	0	1	SL2.40ch00	4159142	4159651	SL2.40sc06396	0	1308	1817
							FOS	84	D18	0	1	SL2.40ch00	4159461	4160003	SL2.40sc06396	0	1627	2169
							FOS	208	N09	0	2	SL2.40ch00	4159472	4182837	SL2.40sc06396	0	1638	25003
							FOS	236	C08	0	2	SL2.40ch00	4161646	4201560	SL2.40sc06396	0	3812	43726
							FOS	16	A21	0	1	SL2.40ch00	4162247	4162830	SL2.40sc06396	0	4413	4996
							MBO	114	I23	0	1	SL2.40ch00	4163976	4164228	SL2.40sc06396	0	6142	6394
							FOS	65	B07	0	1	SL2.40ch00	4168437	4168805	SL2.40sc06396	0	10603	10971
							FOS	181	N08	0	2	SL2.40ch00	4168795	4176740	SL2.40sc06396	0	10961	18906
							FOS	72	I19	0	1	SL2.40ch00	4169290	4169741	SL2.40sc06396	0	11456	11907
							FOS	243	P09	0	1	SL2.40ch00	4169623	4170199	SL2.40sc06396	0	11789	12365
							FOS	208	O15	0	1	SL2.40ch00	4170117	4170515	SL2.40sc06396	0	12283	12681
							FOS	198	F15	0	1	SL2.40ch00	4170193	4170740	SL2.40sc06396	0	12359	12906
							FOS	102	J09	0	1	SL2.40ch00	4171318	4171833	SL2.40sc06396	0	13484	13999
							FOS	220	P06	0	1	SL2.40ch00	4172082	4172464	SL2.40sc06396	0	14248	14630
							FOS	229	L20	0	1	SL2.40ch00	4172265	4172811	SL2.40sc06396	0	14431	14977
							FOS	272	G13	0	1	SL2.40ch00	4173291	4173718	SL2.40sc06396	0	15457	15884
							FOS	132	L23	0	1	SL2.40ch00	4174404	4174961	SL2.40sc06396	0	16570	17127
							FOS	89	H07	0	1	SL2.40ch00	4175992	4176549	SL2.40sc06396	0	18158	18715
							FOS	119	P19	0	1	SL2.40ch00	4176015	4176487	SL2.40sc06396	0	18181	18653
							FOS	248	J24	0	2	SL2.40ch00	4176039	4210208	SL2.40sc06396	0	18205	52374
							HIN	232	J18	0	1	SL2.40ch00	4177911	4178598	SL2.40sc06396	0	20077	20764
							FOS	157	M21	0	1	SL2.40ch00	4178131	4178411	SL2.40sc06396	0	20297	20577
							HIN	171	G11	0	1	SL2.40ch00	4178313	4178600	SL2.40sc06396	0	20479	20766
							RS	85	N21	3	0	SL2.40ch00	4178873	4198162	SL2.40sc06396	0	21039	40328
							HIN	27	D17	13	1	SL2.40ch00	4178873	4245007	SL2.40sc06396	0	21039	87173
							FOS	231	H12	0	2	SL2.40ch00	4179478	4215491	SL2.40sc06396	0	21644	57657
							HIN	75	M16	0	1	SL2.40ch00	4180280	4181033	SL2.40sc06396	0	22446	23199
							HIN	56	J05	0	1	SL2.40ch00	4180395	4180978	SL2.40sc06396	0	22561	23144
							HIN	75	M15	0	1	SL2.40ch00	4180399	4180965	SL2.40sc06396	0	22565	23131
							MBO	8	O18	32	2	SL2.40ch00	4180604	4332598	SL2.40sc06396	0	22770	174764
							HIN	146	M04	0	2	SL2.40ch00	4181058	4314428	SL2.40sc06396	0	23224	156594
							FOS	239	C14	0	1	SL2.40ch00	4181320	4181860	SL2.40sc06396	0	23486	24026
							FOS	7	M11	0	1	SL2.40ch00	4185195	4185791	SL2.40sc06396	0	27361	27957
							FOS	29	J05	0	2	SL2.40ch00	4188360	4226863	SL2.40sc06396	0	30526	69029
							ECO	43	O10	0	2	SL2.40ch00	4188459	4316213	SL2.40sc06396	0	30625	158379
							ECO	51	B10	0	2	SL2.40ch00	4188461	4325321	SL2.40sc06396	0	30627	167487
							HIN	54	H14	0	2	SL2.40ch00	4191194	4298772	SL2.40sc06396	0	33360	140938
							HIN	54	I13	0	2	SL2.40ch00	4191259	4298772	SL2.40sc06396	0	33425	140938
							FOS	124	N01	0	1	SL2.40ch00	4192206	4192869	SL2.40sc06396	0	34372	35035
							FOS	53	C06	0	1	SL2.40ch00	4193858	4194445	SL2.40sc06396	0	36024	36611
							HIN	102	A18	0	2	SL2.40ch00	4195548	4343620	SL2.40sc06396	0	37714	185786
							RS	69	H21	51	0	SL2.40ch00	4198162	4346327	SL2.40sc06396	0	40328	188493
							RS	21	C16	20	0	SL2.40ch00	4198162	4268520	SL2.40sc06396	0	40328	110686
							ECO	15	C12	36	1	SL2.40ch00	4198162	4310183	SL2.40sc06396	0	40328	152349
							FOS	75	I22	0	2	SL2.40ch00	4206766	4240475	SL2.40sc06396	0	48932	82641
							FOS	282	B02	0	1	SL2.40ch00	4206900	4207630	SL2.40sc06396	0	49066	49796
							HIN	205	H02	0	2	SL2.40ch00	4209887	4343605	SL2.40sc06396	0	52053	185771
							RS	111	O09	31	0	SL2.40ch00	4210203	4301379	SL2.40sc06396	0	52369	143545
							MBO	38	N09	39	2	SL2.40ch00	4214117	4318835	SL2.40sc06396	0	56283	161001
							ECO	16	C21	42	2	SL2.40ch00	4216066	4367167	SL2.40sc06396	0	58232	209333
							RS	73	O15	30	0	SL2.40ch00	4225711	4313553	SL2.40sc06396	0	67877	155719
							RS	46	P21	38	0	SL2.40ch00	4225711	4320275	SL2.40sc06396	0	67877	162441
							MBO	135	B11	0	2	SL2.40ch00	4234495	4399673	SL2.40sc06396	0	76661	241839
							FOS	261	B06	0	2	SL2.40ch00	4234514	4269780	SL2.40sc06396	0	76680	111946
							FOS	255	D19	0	2	SL2.40ch00	4237288	4276156	SL2.40sc06396	0	79454	118322
							HIN	171	F07	0	1	SL2.40ch00	4237621	4238108	SL2.40sc06396	0	79787	80274
							FOS	55	F21	0	1	SL2.40ch00	4240025	4240620	SL2.40sc06396	0	82191	82786
							MBO	146	G06	0	2	SL2.40ch00	4245046	4379744	SL2.40sc06396	0	87212	221910
							FOS	159	P01	0	1	SL2.40ch00	4255001	4255525	SL2.40sc06396	0	97167	97691
							MBO	10	M18	60	2	SL2.40ch00	4255325	4392627	SL2.40sc06396	0	97491	234793
							HIN	233	G06	0	2	SL2.40ch00	4257465	4373100	SL2.40sc06396	0	99631	215266
							HIN	218	H20	0	2	SL2.40ch00	4261557	4374717	SL2.40sc06396	0	103723	216883
							HIN	246	L03	0	2	SL2.40ch00	4262288	4378062	SL2.40sc06396	0	104454	220228
							RS	41	N14	40	0	SL2.40ch00	4267619	4363262	SL2.40sc06396	0	109785	205428
							MBO	50	N21	0	2	SL2.40ch00	4267779	4350502	SL2.40sc06396	0	109945	192668
							ECO	95	C21	0	2	SL2.40ch00	4268571	4361904	SL2.40sc06396	0	110737	204070
							RS	90	P08	46	0	SL2.40ch00	4276204	4371466	SL2.40sc06396	0	118370	213632
							HIN	236	O01	0	1	SL2.40ch00	4278338	4278951	SL2.40sc06396	0	120504	121117
							MBO	137	O14	0	1	SL2.40ch00	4279622	4280312	SL2.40sc06396	0	121788	122478
							FOS	79	I23	0	1	SL2.40ch00	4284552	4285006	SL2.40sc06396	0	126718	127172
							ECO	56	L08	0	1	SL2.40ch00	4288333	4288974	SL2.40sc06396	0	130499	131140
							MBO	60	H05	0	2	SL2.40ch00	4288541	4408503	SL2.40sc06396	0	130707	250669
							FOS	246	O15	0	2	SL2.40ch00	4290814	4326421	SL2.40sc06396	0	132980	168587
							MBO	7	L23	50	0	SL2.40ch00	4293601	4403685	SL2.40sc06396	0	135767	245851
							RS	72	A14	48	0	SL2.40ch00	4293601	4384881	SL2.40sc06396	0	135767	227047
							RS	82	K07	41	0	SL2.40ch00	4293601	4384881	SL2.40sc06396	0	135767	227047
							MBO	122	K06	0	1	SL2.40ch00	4294592	4295128	SL2.40sc06396	0	136758	137294
							ECO	91	I04	0	1	SL2.40ch00	4295465	4296183	SL2.40sc06396	0	137631	138349
							ECO	19	O02	55	1	SL2.40ch00	4295465	4423418	SL2.40sc06396	0	137631	265584
							ECO	118	K05	0	2	SL2.40ch00	4298495	4381178	SL2.40sc06396	0	140661	223344
							ECO	87	I04	0	2	SL2.40ch00	4298495	4392812	SL2.40sc06396	0	140661	234978
							ECO	127	L12	0	2	SL2.40ch00	4298495	4383779	SL2.40sc06396	0	140661	225945
							ECO	52	G22	0	2	SL2.40ch00	4298519	4399221	SL2.40sc06396	0	140685	241387
							ECO	100	I03	0	2	SL2.40ch00	4298537	4383803	SL2.40sc06396	0	140703	225969
							HIN	98	I12	0	2	SL2.40ch00	4299530	4421363	SL2.40sc06396	0	141696	263529
							FOS	271	H23	0	2	SL2.40ch00	4299566	4335071	SL2.40sc06396	0	141732	177237
							MBO	126	C05	0	2	SL2.40ch00	4303793	4444097	SL2.40sc06396	0	145959	286263
							MBO	82	H17	0	2	SL2.40ch00	4315541	4419392	SL2.40sc06396	0	157707	261558
							ECO	105	P17	0	1	SL2.40ch00	4316243	4316827	SL2.40sc06396	0	158409	158993
							HIN	44	N08	0	2	SL2.40ch00	4318121	4445558	SL2.40sc06396	0	160287	287724
							FOS	114	G01	0	2	SL2.40ch00	4319130	4358407	SL2.40sc06396	0	161296	200573
							RS	77	A15	37	0	SL2.40ch00	4320255	4412732	SL2.40sc06396	0	162421	254898
							FOS	200	O11	0	2	SL2.40ch00	4320431	4357426	SL2.40sc06396	0	162597	199592
							MBO	133	D08	0	1	SL2.40ch00	4329201	4329751	SL2.40sc06396	0	171367	171917
							ECO	88	B14	0	2	SL2.40ch00	4329385	4443664	SL2.40sc06396	0	171551	285830
							HIN	237	P17	0	1	SL2.40ch00	4343388	4343609	SL2.40sc06396	0	185554	185775
							FOS	161	I08	0	2	SL2.40ch00	4344207	4377351	SL2.40sc06396	0	186373	219517
							RS	119	D18	14	0	SL2.40ch00	4351725	4381216	SL2.40sc06396	0	193891	223382
							ECO	16	A03	6	2	SL2.40ch00	4353682	4471593	SL2.40sc06396	0	195848	313759
							ECO	29	D17	0	1	SL2.40ch00	4353800	4354058	SL2.40sc06396	0	195966	196224
							HIN	184	O03	0	2	SL2.40ch00	4355124	4402255	SL2.40sc06396	0	197290	244421
							HIN	184	N03	0	2	SL2.40ch00	4355124	4402262	SL2.40sc06396	0	197290	244428
							MBO	33	A24	0	1	SL2.40ch00	4359136	4359528	SL2.40sc06396	0	201302	201694
							FOS	114	B23	0	2	SL2.40ch00	4359441	4399688	SL2.40sc06396	0	201607	241854
							ECO	81	F07	0	1	SL2.40ch00	4359913	4360468	SL2.40sc06396	0	202079	202634
							RS	101	P05	31	0	SL2.40ch00	4360443	4446389	SL2.40sc06396	0	202609	288555
							FOS	76	P15	0	1	SL2.40ch00	4363303	4363617	SL2.40sc06396	0	205469	205783
							MBO	25	C19	0	2	SL2.40ch00	4365211	4478343	SL2.40sc06396	0	207377	320509
							RS	46	B05	42	0	SL2.40ch00	4367142	4475160	SL2.40sc06396	0	209308	317326
							RS	16	N06	35	0	SL2.40ch00	4367142	4464295	SL2.40sc06396	0	209308	306461
							HIN	215	E05	0	2	SL2.40ch00	4367249	4402253	SL2.40sc06396	0	209415	244419
							MBO	95	D06	0	2	SL2.40ch00	4369107	4467443	SL2.40sc06396	0	211273	309609
							FOS	91	C20	0	1	SL2.40ch00	4369801	4370144	SL2.40sc06396	0	211967	212310
							HIN	92	P19	0	2	SL2.40ch00	4379232	4518229	SL2.40sc06396	0	221398	360395
							HIN	232	M19	0	2	SL2.40ch00	4381906	4495984	SL2.40sc06396	0	224072	338150
							FOS	249	M21	0	1	SL2.40ch00	4382441	4383062	SL2.40sc06396	0	224607	225228
							FOS	105	O22	0	2	SL2.40ch00	4392116	4434132	SL2.40sc06396	0	234282	276298
							ECO	121	J05	0	1	SL2.40ch00	4392288	4392552	SL2.40sc06396	0	234454	234718
							HIN	227	E21	0	1	SL2.40ch00	4392804	4393418	SL2.40sc06396	0	234970	235584
							ECO	53	I01	0	2	SL2.40ch00	4392834	4471594	SL2.40sc06396	0	235000	313760
							ECO	114	F20	0	1	SL2.40ch00	4392873	4393658	SL2.40sc06396	0	235039	235824
							HIN	122	K13	0	2	SL2.40ch00	4393413	4534267	SL2.40sc06396	0	235579	376433
							MBO	29	J24	26	2	SL2.40ch00	4399701	4516330	SL2.40sc06396	0	241867	358496
							HIN	187	H10	0	1	SL2.40ch00	4399798	4400382	SL2.40sc06396	0	241964	242548
							ECO	8	N06	20	1	SL2.40ch00	4399939	4498699	SL2.40sc06396	0	242105	340865
							FOS	41	K14	0	1	SL2.40ch00	4404227	4404712	SL2.40sc06396	0	246393	246878
							RS	81	K13	24	0	SL2.40ch00	4406706	4484789	SL2.40sc06396	0	248872	326955
							FOS	170	D05	0	2	SL2.40ch00	4407491	4444357	SL2.40sc06396	0	249657	286523
							FOS	184	G07	0	2	SL2.40ch00	4414645	4452643	SL2.40sc06396	0	256811	294809
							FOS	156	H04	0	2	SL2.40ch00	4416641	4450621	SL2.40sc06396	0	258807	292787
							RS	83	D12	18	0	SL2.40ch00	4423418	4496140	SL2.40sc06396	0	265584	338306
							FOS	220	F23	0	2	SL2.40ch00	4425747	4462384	SL2.40sc06396	0	267913	304550
							HIN	55	H11	0	2	SL2.40ch00	4431723	4580284	SL2.40sc06396	0	273889	422450
							HIN	176	D13	0	2	SL2.40ch00	4432542	4540441	SL2.40sc06396	0	274708	382607
							HIN	31	P09	11	2	SL2.40ch00	4433450	4470029	SL2.40sc06396	0	275616	312195
							FOS	207	I12	0	2	SL2.40ch00	4435146	4471278	SL2.40sc06396	0	277312	313444
							FOS	22	K07	0	2	SL2.40ch00	4437610	4471521	SL2.40sc06396	0	279776	313687
							FOS	75	H03	0	1	SL2.40ch00	4440993	4441230	SL2.40sc06396	0	283159	283396
							RS	111	J03	36	0	SL2.40ch00	4443697	4527676	SL2.40sc06396	0	285863	369842
							RS	71	N18	18	0	SL2.40ch00	4443697	4475160	SL2.40sc06396	0	285863	317326
							MBO	26	D24	7	0	SL2.40ch00	4443697	4553892	SL2.40sc06396	0	285863	396058
							FOS	264	B03	0	1	SL2.40ch00	4448659	4449099	SL2.40sc06396	0	290825	291265
							MBO	57	E19	0	1	SL2.40ch00	4450160	4450693	SL2.40sc06396	0	292326	292859
							MBO	66	N14	0	1	SL2.40ch00	4450170	4450904	SL2.40sc06396	0	292336	293070
							HIN	235	L17	0	1	SL2.40ch00	4450986	4451726	SL2.40sc06396	0	293152	293892
							FOS	227	M18	0	2	SL2.40ch00	4468299	4498890	SL2.40sc06396	0	310465	341056
							MBO	118	M12	0	1	SL2.40ch00	4468785	4469517	SL2.40sc06396	0	310951	311683
							HIN	213	J13	0	2	SL2.40ch00	4470045	4588753	SL2.40sc06396	0	312211	430919
							HIN	213	J12	0	2	SL2.40ch00	4470110	4588753	SL2.40sc06396	0	312276	430919
							HIN	245	O17	0	2	SL2.40ch00	4477120	4593799	SL2.40sc06396	0	319286	435965
							FOS	187	M02	0	2	SL2.40ch00	4479022	4521874	SL2.40sc06396	0	321188	364040
							HIN	88	D19	0	2	SL2.40ch00	4485086	4671675	SL2.40sc06396	0	327252	513841
							RS	119	J06	3	0	SL2.40ch00	4493060	4496140	SL2.40sc06396	0	335226	338306
							ECO	114	K03	0	2	SL2.40ch00	4493084	4576229	SL2.40sc06396	0	335250	418395
							HIN	16	G12	13	2	SL2.40ch00	4495955	4550696	SL2.40sc06396	0	338121	392862
							RS	48	C13	23	0	SL2.40ch00	4496120	4593514	SL2.40sc06396	0	338286	435680
							RS	117	E03	13	0	SL2.40ch00	4496140	4593514	SL2.40sc06396	0	338306	435680
							HIN	171	P20	0	1	SL2.40ch00	4499108	4499814	SL2.40sc06396	0	341274	341980
							HIN	143	D06	0	2	SL2.40ch00	4499811	4589084	SL2.40sc06396	0	341977	431250
							RS	102	F03	26	0	SL2.40ch00	4505656	4609108	SL2.40sc06396	0	347822	451274
							FOS	277	E06	0	1	SL2.40ch00	4506152	4506790	SL2.40sc06396	0	348318	348956
							MBO	42	K16	0	2	SL2.40ch00	4506549	4673054	SL2.40sc06396	0	348715	515220
							HIN	60	J10	0	1	SL2.40ch00	4510804	4511100	SL2.40sc06396	0	352970	353266
							ECO	72	K17	0	2	SL2.40ch00	4514953	4593519	SL2.40sc06396	0	357119	435685
							HIN	66	G13	0	2	SL2.40ch00	4518020	4674670	SL2.40sc06396	0	360186	516836
							HIN	14	K08	19	1	SL2.40ch00	4518226	4631781	SL2.40sc06396	0	360392	473947
							ECO	31	B21	18	2	SL2.40ch00	4526994	4641849	SL2.40sc06396	0	369160	484015
							ECO	35	D19	14	2	SL2.40ch00	4527676	4641849	SL2.40sc06396	0	369842	484015
							ECO	93	J03	0	1	SL2.40ch00	4527681	4528441	SL2.40sc06396	0	369847	370607
							MBO	141	C23	0	1	SL2.40ch00	4530236	4530740	SL2.40sc06396	0	372402	372906
							HIN	24	A07	38	2	SL2.40ch00	4534283	4683160	SL2.40sc06396	0	376449	525326
							HIN	138	G19	0	1	SL2.40ch00	4538138	4538833	SL2.40sc06396	0	380304	380999
							MBO	4	K23	32	1	SL2.40ch00	4538978	4669427	SL2.40sc06396	0	381144	511593
							ECO	9	A05	15	1	SL2.40ch00	4538978	4641849	SL2.40sc06396	0	381144	484015
							ECO	47	D19	0	2	SL2.40ch00	4538983	4649256	SL2.40sc06396	0	381149	491422
							HIN	195	O03	0	1	SL2.40ch00	4539256	4539780	SL2.40sc06396	0	381422	381946
							HIN	81	N13	0	1	SL2.40ch00	4539272	4540017	SL2.40sc06396	0	381438	382183
							HIN	230	D14	0	2	SL2.40ch00	4539290	4674631	SL2.40sc06396	0	381456	516797
							HIN	161	N20	0	2	SL2.40ch00	4542602	4674649	SL2.40sc06396	0	384768	516815
							FOS	151	P15	0	1	SL2.40ch00	4548350	4548938	SL2.40sc06396	0	390516	391104
							MBO	16	K18	11	1	SL2.40ch00	4553892	4639302	SL2.40sc06396	0	396058	481468
							HIN	25	J03	30	1	SL2.40ch00	4553892	4674613	SL2.40sc06396	0	396058	516779
							RS	50	G10	15	0	SL2.40ch00	4553892	4643061	SL2.40sc06396	0	396058	485227
							RS	43	N02	15	0	SL2.40ch00	4554922	4646449	SL2.40sc06396	0	397088	488615
							RS	8	O22	8	0	SL2.40ch00	4554922	4643061	SL2.40sc06396	0	397088	485227
							HIN	101	A08	0	2	SL2.40ch00	4559718	4671674	SL2.40sc06396	0	401884	513840
							HIN	50	P09	0	2	SL2.40ch00	4559764	4640888	SL2.40sc06396	0	401930	483054
							HIN	27	C19	22	2	SL2.40ch00	4560107	4699476	SL2.40sc06396	0	402273	541642
							HIN	78	K13	0	2	SL2.40ch00	4561831	4671674	SL2.40sc06396	0	403997	513840
							FOS	193	C05	0	1	SL2.40ch00	4565572	4566130	SL2.40sc06396	0	407738	408296
							MBO	56	K16	0	1	SL2.40ch00	4567020	4567392	SL2.40sc06396	0	409186	409558
							FOS	281	M22	0	2	SL2.40ch00	4567533	4605426	SL2.40sc06396	0	409699	447592
							RS	73	G22	17	0	SL2.40ch00	4576246	4657331	SL2.40sc06396	0	418412	499497
							RS	53	O20	19	0	SL2.40ch00	4576246	4665552	SL2.40sc06396	0	418412	507718
							FOS	40	P21	0	2	SL2.40ch00	4576249	4610754	SL2.40sc06396	0	418415	452920
							MBO	65	P14	0	1	SL2.40ch00	4578035	4578664	SL2.40sc06396	0	420201	420830
							HIN	233	C21	0	2	SL2.40ch00	4589111	4683242	SL2.40sc06396	0	431277	525408
							HIN	56	B02	0	2	SL2.40ch00	4589112	4705912	SL2.40sc06396	0	431278	548078
							RS	25	I12	4	0	SL2.40ch00	4592525	4609108	SL2.40sc06396	0	434691	451274
							RS	60	O09	22	0	SL2.40ch00	4592525	4673007	SL2.40sc06396	0	434691	515173
							ECO	19	L14	37	2	SL2.40ch00	4592545	4703604	SL2.40sc06396	0	434711	545770
							HIN	180	L05	0	2	SL2.40ch00	4593794	4685214	SL2.40sc06396	0	435960	527380
							FOS	140	C17	0	1	SL2.40ch00	4604910	4605306	SL2.40sc06396	0	447076	447472
							HIN	95	M23	0	1	SL2.40ch00	4604917	4605570	SL2.40sc06396	0	447083	447736
							ECO	2	B09	54	1	SL2.40ch00	4609108	4724409	SL2.40sc06396	0	451274	566575
							FOS	272	N09	0	2	SL2.40ch00	4612336	4648679	SL2.40sc06396	0	454502	490845
							HIN	89	A23	0	1	SL2.40ch00	4617375	4618133	SL2.40sc06396	0	459541	460299
							MBO	89	C03	0	1	SL2.40ch00	4620527	4620745	SL2.40sc06396	0	462693	462911
							FOS	45	K24	0	2	SL2.40ch00	4623498	4657397	SL2.40sc06396	0	465664	499563
							FOS	185	P08	0	1	SL2.40ch00	4626122	4626832	SL2.40sc06396	0	468288	468998
							FOS	275	K17	0	2	SL2.40ch00	4627484	4668752	SL2.40sc06396	0	469650	510918
							MBO	15	C06	42	2	SL2.40ch00	4629747	4715793	SL2.40sc06396	0	471913	557959
							FOS	244	O22	0	1	SL2.40ch00	4635581	4636210	SL2.40sc06396	0	477747	478376
							FOS	220	K06	0	1	SL2.40ch00	4635711	4636226	SL2.40sc06396	0	477877	478392
							HIN	153	L11	0	2	SL2.40ch00	4635976	4669468	SL2.40sc06396	0	478142	511634
							MBO	108	I07	0	2	SL2.40ch00	4637841	4786115	SL2.40sc06396	0	480007	628281
							HIN	76	G16	0	2	SL2.40ch00	4640966	4745792	SL2.40sc06396	0	483132	587958
							HIN	173	M06	0	2	SL2.40ch00	4641286	4642038	SL2.40sc06396	0	483452	484204
							HIN	72	K19	0	1	SL2.40ch00	4642945	4643622	SL2.40sc06396	0	485111	485788
							RS	102	I02	60	0	SL2.40ch00	4643041	4737866	SL2.40sc06396	0	485207	580032
							MBO	10	F21	51	2	SL2.40ch00	4643195	4748209	SL2.40sc06396	0	485361	590375
							FOS	46	O16	0	1	SL2.40ch00	4644120	4644329	SL2.40sc06396	0	486286	486495
							RS	82	I10	62	0	SL2.40ch00	4646449	4759656	SL2.40sc06396	0	488615	601822
							ECO	84	C08	0	2	SL2.40ch00	4651394	4747639	SL2.40sc06396	0	493560	589805
							ECO	11	M11	12	2	SL2.40ch00	4651400	4802345	SL2.40sc06396	0	493566	644511
							HIN	184	J18	0	1	SL2.40ch00	4653560	4654198	SL2.40sc06396	0	495726	496364
							MBO	123	A06	0	2	SL2.40ch00	4655486	4787625	SL2.40sc06396	0	497652	629791
							FOS	4	F13	0	1	SL2.40ch00	4656820	4657240	SL2.40sc06396	0	498986	499406
							ECO	125	H09	0	2	SL2.40ch00	4657352	4747613	SL2.40sc06396	0	499518	589779
							RS	29	E07	83	0	SL2.40ch00	4663263	4826386	SL2.40sc06396	0	505429	668552
							HIN	42	H09	0	1	SL2.40ch00	4668454	4669121	SL2.40sc06396	0	510620	511287
							HIN	27	J08	46	2	SL2.40ch00	4669326	4804636	SL2.40sc06396	0	511492	646802
							HIN	147	G06	0	1	SL2.40ch00	4671296	4671674	SL2.40sc06396	0	513462	513840
							HIN	57	C02	0	1	SL2.40ch00	4674667	4674840	SL2.40sc06396	0	516833	517006
							RS	58	F10	48	0	SL2.40ch00	4679057	4778308	SL2.40sc06396	0	521223	620474
							ECO	13	C19	18	0	SL2.40ch00	4679215	4775236	SL2.40sc06396	0	521381	617402
							HIN	46	N11	0	1	SL2.40ch00	4680164	4680804	SL2.40sc06396	0	522330	522970
							ECO	90	O15	0	2	SL2.40ch00	4680738	4810436	SL2.40sc06396	0	522904	652602
							ECO	109	C08	0	2	SL2.40ch00	4680910	4778288	SL2.40sc06396	0	523076	620454
							HIN	75	I07	0	2	SL2.40ch00	4683331	4778159	SL2.40sc06396	0	525497	620325
							HIN	87	O03	0	1	SL2.40ch00	4684828	4685245	SL2.40sc06396	0	526994	527411
							RS	25	O14	24	0	SL2.40ch00	4686225	4724019	SL2.40sc06396	0	528391	566185
							FOS	180	G03	0	2	SL2.40ch00	4687547	4723349	SL2.40sc06396	0	529713	565515
							MBO	121	G02	0	2	SL2.40ch00	4688483	4809526	SL2.40sc06396	0	530649	651692
							FOS	283	P10	0	2	SL2.40ch00	4692420	4724652	SL2.40sc06396	0	534586	566818
							MBO	71	H23	0	2	SL2.40ch00	4693953	4793153	SL2.40sc06396	0	536119	635319
							FOS	129	K19	0	2	SL2.40ch00	4704477	4741617	SL2.40sc06396	0	546643	583783
							MBO	58	E09	0	2	SL2.40ch00	4704907	4811758	SL2.40sc06396	0	547073	653924
							HIN	101	G24	0	1	SL2.40ch00	4705949	4706633	SL2.40sc06396	0	548115	548799
							HIN	159	E22	0	2	SL2.40ch00	4705974	4856449	SL2.40sc06396	0	548140	698615
							HIN	208	I10	0	2	SL2.40ch00	4705984	4838342	SL2.40sc06396	0	548150	680508
							MBO	118	J21	0	2	SL2.40ch00	4710538	4809804	SL2.40sc06396	0	552704	651970
							HIN	8	O02	41	2	SL2.40ch00	4713344	4839442	SL2.40sc06396	0	555510	681608
							HIN	171	J19	0	1	SL2.40ch00	4713721	4714119	SL2.40sc06396	0	555887	556285
							HIN	28	A04	49	2	SL2.40ch00	4713768	4844508	SL2.40sc06396	0	555934	686674
							MBO	17	E14	60	2	SL2.40ch00	4722363	4876999	SL2.40sc06396	0	564529	719165
							FOS	279	H08	0	2	SL2.40ch00	4729243	4763533	SL2.40sc06396	0	571409	605699
							FOS	41	D09	0	2	SL2.40ch00	4739113	4773952	SL2.40sc06396	0	581279	616118
							MBO	118	B01	0	1	SL2.40ch00	4744590	4744952	SL2.40sc06396	0	586756	587118
							FOS	97	C13	0	2	SL2.40ch00	4745043	4778827	SL2.40sc06396	0	587209	620993
							MBO	59	H19	0	1	SL2.40ch00	4746124	4746669	SL2.40sc06396	0	588290	588835
							HIN	177	M04	0	2	SL2.40ch00	4755824	4884485	SL2.40sc06396	0	597990	726651
							HIN	29	G02	50	2	SL2.40ch00	4757166	4899335	SL2.40sc06396	0	599332	741501
							HIN	209	N24	0	1	SL2.40ch00	4758750	4758994	SL2.40sc06396	0	600916	601160
							RS	25	B16	14	0	SL2.40ch00	4759656	4790135	SL2.40sc06396	0	601822	632301
							RS	93	B18	34	0	SL2.40ch00	4768090	4871575	SL2.40sc06396	0	610256	713741
							ECO	81	B05	0	1	SL2.40ch00	4772730	4773388	SL2.40sc06396	0	614896	615554
							HIN	3	P18	42	1	SL2.40ch00	4774739	4915146	SL2.40sc06396	0	616905	757312
							RS	17	G07	27	0	SL2.40ch00	4774739	4821902	SL2.40sc06396	0	616905	664068
							ECO	129	K12	0	2	SL2.40ch00	4774762	4887421	SL2.40sc06396	0	616928	729587
							FOS	172	G02	0	2	SL2.40ch00	4777645	4817300	SL2.40sc06396	0	619811	659466
							ECO	87	L11	0	2	SL2.40ch00	4778393	4888358	SL2.40sc06396	0	620559	730524
							FOS	242	G08	0	2	SL2.40ch00	4778965	4814776	SL2.40sc06396	0	621131	656942
							FOS	18	C19	0	2	SL2.40ch00	4780265	4821662	SL2.40sc06396	0	622431	663828
							MBO	109	D08	0	2	SL2.40ch00	4786718	4953074	SL2.40sc06396	0	628884	795240
							HIN	127	L23	0	2	SL2.40ch00	4788555	4914598	SL2.40sc06396	0	630721	756764
							FOS	66	A07	0	2	SL2.40ch00	4792498	4826284	SL2.40sc06396	0	634664	668450
							MBO	34	L09	43	2	SL2.40ch00	4794378	4909549	SL2.40sc06396	0	636544	751715
							HIN	221	F18	0	2	SL2.40ch00	4799109	4946549	SL2.40sc06396	0	641275	788715
							FOS	134	L18	0	1	SL2.40ch00	4800215	4800808	SL2.40sc06396	0	642381	642974
							HIN	40	K13	67	1	SL2.40ch00	4802325	4955695	SL2.40sc06396	0	644491	797861
							ECO	11	N22	68	1	SL2.40ch00	4805670	4950845	SL2.40sc06396	0	647836	793011
							HIN	115	P23	0	2	SL2.40ch00	4806188	4937438	SL2.40sc06396	0	648354	779604
							HIN	201	F24	0	1	SL2.40ch00	4806196	4806875	SL2.40sc06396	0	648362	649041
							HIN	236	O23	0	1	SL2.40ch00	4806660	4807368	SL2.40sc06396	0	648826	649534
							ECO	44	K13	0	2	SL2.40ch00	4806893	4943786	SL2.40sc06396	0	649059	785952
							ECO	59	F24	0	2	SL2.40ch00	4810489	4940182	SL2.40sc06396	0	652655	782348
							HIN	148	C18	0	1	SL2.40ch00	4810568	4811203	SL2.40sc06396	0	652734	653369
							ECO	21	L01	46	1	SL2.40ch00	4812696	4933387	SL2.40sc06396	0	654862	775553
							MBO	61	D06	0	1	SL2.40ch00	4817224	4817558	SL2.40sc06396	0	659390	659724
							HIN	64	B05	0	2	SL2.40ch00	4818883	4937378	SL2.40sc06396	0	661049	779544
							RS	107	O08	35	0	SL2.40ch00	4821902	4911531	SL2.40sc06396	0	664068	753697
							MBO	70	H18	0	2	SL2.40ch00	4822099	4959292	SL2.40sc06396	0	664265	801458
							MBO	24	C16	45	1	SL2.40ch00	4822181	4934392	SL2.40sc06396	0	664347	776558
							FOS	76	P13	0	2	SL2.40ch00	4823798	4864186	SL2.40sc06396	0	665964	706352
							MBO	14	N03	74	2	SL2.40ch00	4832642	4993300	SL2.40sc06396	0	674808	835466
							HIN	93	K12	0	2	SL2.40ch00	4839455	4972087	SL2.40sc06396	0	681621	814253
							HIN	174	O07	0	1	SL2.40ch00	4843775	4844508	SL2.40sc06396	0	685941	686674
							RS	102	D22	49	0	SL2.40ch00	4848267	4943781	SL2.40sc06396	0	690433	785947
							RS	50	K17	44	0	SL2.40ch00	4849867	4934392	SL2.40sc06396	0	692033	776558
							RS	8	I22	52	0	SL2.40ch00	4855829	4950922	SL2.40sc06396	0	697995	793088
							HIN	59	F15	0	2	SL2.40ch00	4857006	4985303	SL2.40sc06396	0	699172	827469
							FOS	214	A14	0	2	SL2.40ch00	4857969	4903524	SL2.40sc06396	0	700135	745690
							HIN	1	E08	49	2	SL2.40ch00	4859731	4950398	SL2.40sc06396	0	701897	792564
							ECO	36	N05	63	2	SL2.40ch00	4879768	4995492	SL2.40sc06396	0	721934	837658
							FOS	132	D03	0	1	SL2.40ch00	4884621	4885370	SL2.40sc06396	0	726787	727536
							HIN	35	L16	0	2	SL2.40ch00	4888772	4946548	SL2.40sc06396	0	730938	788714
							FOS	80	M12	0	1	SL2.40ch00	4891387	4891974	SL2.40sc06396	0	733553	734140
							RS	109	H17	35	0	SL2.40ch00	4896089	4948795	SL2.40sc06396	0	738255	790961
							RS	15	P14	51	0	SL2.40ch00	4896089	4981442	SL2.40sc06396	0	738255	823608
							FOS	102	I02	0	2	SL2.40ch00	4901409	4936688	SL2.40sc06396	0	743575	778854
							MBO	21	M05	55	2	SL2.40ch00	4901633	5020646	SL2.40sc06396	0	743799	862812
							ECO	13	G12	0	2	SL2.40ch00	4906930	4990252	SL2.40sc06396	0	749096	832418
							RS	4	D09	52	0	SL2.40ch00	4908396	4997356	SL2.40sc06396	0	750562	839522
							FOS	199	I09	0	2	SL2.40ch00	4908480	4952346	SL2.40sc06396	0	750646	794512
							FOS	257	K05	0	2	SL2.40ch00	4909626	4951793	SL2.40sc06396	0	751792	793959
							FOS	8	E20	0	1	SL2.40ch00	4911116	4911468	SL2.40sc06396	0	753282	753634
							ECO	22	D16	49	1	SL2.40ch00	4911531	4997356	SL2.40sc06396	0	753697	839522
							ECO	118	A08	0	2	SL2.40ch00	4911536	4995457	SL2.40sc06396	0	753702	837623
							HIN	78	L21	0	2	SL2.40ch00	4916230	5079096	SL2.40sc06396	0	758396	921262
							MBO	44	K16	0	2	SL2.40ch00	4924646	5017662	SL2.40sc06396	0	766812	859828
							RS	106	I02	18	0	SL2.40ch00	4925817	4948026	SL2.40sc06396	0	767983	790192
							HIN	6	O05	0	2	SL2.40ch00	4935017	5041032	SL2.40sc06396	0	777183	883198
							FOS	107	K13	0	1	SL2.40ch00	4936334	4936980	SL2.40sc06396	0	778500	779146
							MBO	142	G11	0	2	SL2.40ch00	4938171	5085786	SL2.40sc06396	0	780337	927952
							FOS	22	J08	0	2	SL2.40ch00	4938657	4980494	SL2.40sc06396	0	780823	822660
							FOS	132	N02	0	2	SL2.40ch00	4939631	4976588	SL2.40sc06396	0	781797	818754
							MBO	146	M21	0	1	SL2.40ch00	4940093	4940763	SL2.40sc06396	0	782259	782929
							HIN	209	D22	0	2	SL2.40ch00	4940191	5069722	SL2.40sc06396	0	782357	911888
							HIN	7	O05	46	0	SL2.40ch00	4940250	5038507	SL2.40sc06396	0	782416	880673
							ECO	73	O03	0	2	SL2.40ch00	4943781	5050034	SL2.40sc06396	0	785947	892200
							ECO	128	L23	0	1	SL2.40ch00	4943868	4944386	SL2.40sc06396	0	786034	786552
							HIN	35	L09	0	2	SL2.40ch00	4946654	5049883	SL2.40sc06396	0	788820	892049
							FOS	55	P10	0	1	SL2.40ch00	4949140	4949309	SL2.40sc06396	0	791306	791475
							ECO	120	N05	0	2	SL2.40ch00	4955212	5049425	SL2.40sc06396	0	797378	891591
							HIN	168	C20	0	2	SL2.40ch00	4960051	5068937	SL2.40sc06396	0	802217	911103
							FOS	77	J02	0	1	SL2.40ch00	4963644	4964277	SL2.40sc06396	0	805810	806443
							RS	54	N24	6	0	SL2.40ch00	4971924	4981442	SL2.40sc06396	0	814090	823608
							FOS	3	P03	0	1	SL2.40ch00	4972134	4972813	SL2.40sc06396	0	814300	814979
							ECO	15	E03	47	2	SL2.40ch00	4977599	5086347	SL2.40sc06396	0	819765	928513
							HIN	116	M05	0	2	SL2.40ch00	4981582	5068911	SL2.40sc06396	0	823748	911077
							HIN	116	M06	0	2	SL2.40ch00	4981583	5068912	SL2.40sc06396	0	823749	911078
							MBO	51	E14	0	2	SL2.40ch00	4982911	5103351	SL2.40sc06396	0	825077	945517
							HIN	15	J17	47	2	SL2.40ch00	4985300	5127204	SL2.40sc06396	0	827466	969370
							ECO	111	I17	0	1	SL2.40ch00	4990346	4990915	SL2.40sc06396	0	832512	833081
							ECO	109	M07	0	1	SL2.40ch00	4994948	4995368	SL2.40sc06396	0	837114	837534
							MBO	94	F09	0	2	SL2.40ch00	4996238	5130717	SL2.40sc06396	0	838404	972883
							ECO	131	A09	0	2	SL2.40ch00	4997356	5115204	SL2.40sc06396	0	839522	957370
							MBO	73	O04	0	1	SL2.40ch00	5001842	5002390	SL2.40sc06396	0	844008	844556
							MBO	20	J19	43	2	SL2.40ch00	5008071	5115156	SL2.40sc06396	0	850237	957322
							ECO	102	O24	0	1	SL2.40ch00	5011368	5011762	SL2.40sc06396	0	853534	853928
							RS	4	P18	30	0	SL2.40ch00	5025115	5086347	SL2.40sc06396	0	867281	928513
							FOS	230	K04	0	2	SL2.40ch00	5025671	5064893	SL2.40sc06396	0	867837	907059
							RS	123	B02	21	0	SL2.40ch00	5026760	5061318	SL2.40sc06396	0	868926	903484
							FOS	222	D24	0	2	SL2.40ch00	5029400	5063533	SL2.40sc06396	0	871566	905699
							MBO	7	J18	32	2	SL2.40ch00	5032328	5156841	SL2.40sc06396	0	874494	999007
							RS	125	H15	8	0	SL2.40ch00	5042385	5053867	SL2.40sc06396	0	884551	896033
							MBO	27	B12	0	2	SL2.40ch00	5043047	5154351	SL2.40sc06396	0	885213	996517
							HIN	196	P20	0	1	SL2.40ch00	5044639	5045098	SL2.40sc06396	0	886805	887264
							MBO	77	B22	0	2	SL2.40ch00	5045545	5160878	SL2.40sc06396	0	887711	1003044
							HIN	113	E23	0	1	SL2.40ch00	5049356	5049960	SL2.40sc06396	0	891522	892126
							RS	57	H05	42	0	SL2.40ch00	5049424	5146621	SL2.40sc06396	0	891590	988787
							RS	74	O02	18	0	SL2.40ch00	5053867	5095098	SL2.40sc06396	0	896033	937264
							MBO	44	F08	0	2	SL2.40ch00	5059057	5143668	SL2.40sc06396	0	901223	985834
							MBO	42	L24	0	2	SL2.40ch00	5060981	5161229	SL2.40sc06396	0	903147	1003395
							ECO	29	N17	49	1	SL2.40ch00	5061318	5195575	SL2.40sc06396	0	903484	1037741
							RS	11	F23	11	0	SL2.40ch00	5062867	5095098	SL2.40sc06396	0	905033	937264
							HIN	69	A16	0	1	SL2.40ch00	5067292	5067963	SL2.40sc06396	0	909458	910129
							FOS	47	J16	0	2	SL2.40ch00	5067784	5106856	SL2.40sc06396	0	909950	949022
							FOS	164	B01	0	1	SL2.40ch00	5068686	5069225	SL2.40sc06396	0	910852	911391
							FOS	234	I03	0	2	SL2.40ch00	5069443	5113061	SL2.40sc06396	0	911609	955227
							HIN	152	C04	0	2	SL2.40ch00	5069933	5187449	SL2.40sc06396	0	912099	1029615
							MBO	56	J03	0	2	SL2.40ch00	5071428	5169204	SL2.40sc06396	0	913594	1011370
							HIN	2	P09	27	1	SL2.40ch00	5078875	5196638	SL2.40sc06396	0	921041	1038804
							RS	55	D13	34	0	SL2.40ch00	5078875	5164109	SL2.40sc06396	0	921041	1006275
							HIN	227	G04	0	1	SL2.40ch00	5079149	5079783	SL2.40sc06396	0	921315	921949
							FOS	140	F02	0	1	SL2.40ch00	5082413	5082948	SL2.40sc06396	0	924579	925114
							MBO	98	G06	0	1	SL2.40ch00	5086040	5086204	SL2.40sc06396	0	928206	928370
							HIN	120	O23	0	2	SL2.40ch00	5086125	5206572	SL2.40sc06396	0	928291	1048738
							HIN	81	L16	0	2	SL2.40ch00	5086139	5189304	SL2.40sc06396	0	928305	1031470
							ECO	92	E01	0	2	SL2.40ch00	5086347	5225819	SL2.40sc06396	0	928513	1067985
							HIN	4	E19	39	1	SL2.40ch00	5088403	5195595	SL2.40sc06396	0	930569	1037761
							MBO	9	D06	7	1	SL2.40ch00	5090755	5220593	SL2.40sc06396	0	932921	1062759
							FOS	102	I22	0	2	SL2.40ch00	5093949	5133080	SL2.40sc06396	0	936115	975246
							MBO	130	F08	0	2	SL2.40ch00	5094321	5167732	SL2.40sc06396	0	936487	1009898
							FOS	283	G02	0	1	SL2.40ch00	5095961	5096185	SL2.40sc06396	0	938127	938351
							FOS	226	J24	0	2	SL2.40ch00	5101297	5136086	SL2.40sc06396	0	943463	978252
							FOS	221	M21	0	1	SL2.40ch00	5103510	5104101	SL2.40sc06396	0	945676	946267
							HIN	78	E11	0	2	SL2.40ch00	5105514	5257879	SL2.40sc06396	0	947680	1100045
							FOS	197	I04	0	2	SL2.40ch00	5106038	5145514	SL2.40sc06396	0	948204	987680
							HIN	236	J21	0	2	SL2.40ch00	5107604	5171361	SL2.40sc06396	0	949770	1013527
							ECO	93	M20	0	1	SL2.40ch00	5120529	5121134	SL2.40sc06396	0	962695	963300
							MBO	145	K13	0	1	SL2.40ch00	5125781	5126306	SL2.40sc06396	0	967947	968472
							FOS	283	N04	0	1	SL2.40ch00	5126416	5127073	SL2.40sc06396	0	968582	969239
							FOS	274	I05	0	1	SL2.40ch00	5128278	5128933	SL2.40sc06396	0	970444	971099
							FOS	283	K08	0	2	SL2.40ch00	5135099	5175908	SL2.40sc06396	0	977265	1018074
							FOS	115	L07	0	1	SL2.40ch00	5138113	5138415	SL2.40sc06396	0	980279	980581
							RS	18	A12	29	0	SL2.40ch00	5139700	5211948	SL2.40sc06396	0	981866	1054114
							RS	126	A12	31	0	SL2.40ch00	5141074	5236444	SL2.40sc06396	0	983240	1078610
							ECO	119	B03	0	2	SL2.40ch00	5144768	5225766	SL2.40sc06396	0	986934	1067932
							RS	80	L09	11	0	SL2.40ch00	5144768	5165654	SL2.40sc06396	0	986934	1007820
							ECO	128	M04	0	1	SL2.40ch00	5145038	5145826	SL2.40sc06396	0	987204	987992
							ECO	128	L04	0	1	SL2.40ch00	5145038	5145781	SL2.40sc06396	0	987204	987947
							FOS	44	E17	0	2	SL2.40ch00	5147588	5188155	SL2.40sc06396	0	989754	1030321
							HIN	182	J06	0	2	SL2.40ch00	5155072	5266402	SL2.40sc06396	0	997238	1108568
							HIN	32	G02	33	2	SL2.40ch00	5164909	5279468	SL2.40sc06396	0	1007075	1121634
							MBO	7	M24	4	0	SL2.40ch00	5165654	5236424	SL2.40sc06396	0	1007820	1078590
							FOS	37	A17	0	2	SL2.40ch00	5175586	5216530	SL2.40sc06396	0	1017752	1058696
							MBO	38	B20	36	1	SL2.40ch00	5178622	5287797	SL2.40sc06396	0	1020788	1129963
							HIN	159	K18	0	2	SL2.40ch00	5189329	5237132	SL2.40sc06396	0	1031495	1079298
							HIN	159	J18	0	2	SL2.40ch00	5189333	5237132	SL2.40sc06396	0	1031499	1079298
							HIN	159	J17	0	2	SL2.40ch00	5189333	5237132	SL2.40sc06396	0	1031499	1079298
							FOS	126	P19	0	1	SL2.40ch00	5192705	5193197	SL2.40sc06396	0	1034871	1035363
							FOS	126	B15	0	1	SL2.40ch00	5192751	5193178	SL2.40sc06396	0	1034917	1035344
							ECO	31	A01	20	1	SL2.40ch00	5195575	5272906	SL2.40sc06396	0	1037741	1115072
							FOS	49	P09	0	1	SL2.40ch00	5196728	5197184	SL2.40sc06396	0	1038894	1039350
							HIN	67	E05	0	1	SL2.40ch00	5197087	5197697	SL2.40sc06396	0	1039253	1039863
							MBO	78	D14	0	2	SL2.40ch00	5198855	5287210	SL2.40sc06396	0	1041021	1129376
							FOS	237	L12	0	2	SL2.40ch00	5219080	5246640	SL2.40sc06396	0	1061246	1088806
							FOS	237	L08	0	2	SL2.40ch00	5219080	5246669	SL2.40sc06396	0	1061246	1088835
							MBO	114	E09	0	2	SL2.40ch00	5221497	5376533	SL2.40sc06396	0	1063663	1218699
							FOS	172	L13	0	2	SL2.40ch00	5225121	5256030	SL2.40sc06396	0	1067287	1098196
							HIN	212	G18	0	1	SL2.40ch00	5226408	5227148	SL2.40sc06396	0	1068574	1069314
							RS	50	B14	3	0	SL2.40ch00	5226711	5236444	SL2.40sc06396	0	1068877	1078610
							FOS	17	H24	0	2	SL2.40ch00	5246912	5283458	SL2.40sc06396	0	1089078	1125624
							HIN	30	L17	18	0	SL2.40ch00	5268009	5371041	SL2.40sc06396	0	1110175	1213207
							MBO	25	N02	21	2	SL2.40ch00	5271239	5417911	SL2.40sc06396	0	1113405	1260077
							MBO	26	B24	21	2	SL2.40ch00	5272896	5389525	SL2.40sc06396	0	1115062	1231691
							FOS	234	P14	0	2	SL2.40ch00	5274124	5307226	SL2.40sc06396	0	1116290	1149392
							MBO	7	I24	0	1	SL2.40ch00	5276441	5276770	SL2.40sc06396	0	1118607	1118936
							MBO	142	O23	0	2	SL2.40ch00	5276594	5421387	SL2.40sc06396	0	1118760	1263553
							FOS	86	I03	0	1	SL2.40ch00	5276818	5277164	SL2.40sc06396	0	1118984	1119330
							ECO	31	E17	13	1	SL2.40ch00	5279072	5343857	SL2.40sc06396	0	1121238	1186023
							HIN	235	I02	0	2	SL2.40ch00	5284968	5376370	SL2.40sc06396	0	1127134	1218536
							HIN	113	F18	0	1	SL2.40ch00	5285470	5286165	SL2.40sc06396	0	1127636	1128331
							FOS	227	J02	0	2	SL2.40ch00	5286154	5324074	SL2.40sc06396	0	1128320	1166240
							ECO	74	J06	0	2	SL2.40ch00	5288964	5421513	SL2.40sc06396	0	1131130	1263679
							FOS	276	H03	0	1	SL2.40ch00	5289315	5289881	SL2.40sc06396	0	1131481	1132047
							HIN	228	P10	0	1	SL2.40ch00	5292533	5293345	SL2.40sc06396	0	1134699	1135511
							HIN	237	K22	0	2	SL2.40ch00	5292653	5434615	SL2.40sc06396	0	1134819	1276781
							FOS	122	K16	0	1	SL2.40ch00	5292805	5293256	SL2.40sc06396	0	1134971	1135422
							RS	105	F10	8	0	SL2.40ch00	5303110	5371041	SL2.40sc06396	0	1145276	1213207
							HIN	125	N22	0	2	SL2.40ch00	5312547	5401404	SL2.40sc06396	0	1154713	1243570
							HIN	229	G02	0	2	SL2.40ch00	5312715	5404786	SL2.40sc06396	0	1154881	1246952
							FOS	259	I07	0	1	SL2.40ch00	5316050	5316216	SL2.40sc06396	0	1158216	1158382
							FOS	72	F04	0	1	SL2.40ch00	5316221	5316666	SL2.40sc06396	0	1158387	1158832
							FOS	95	C23	0	1	SL2.40ch00	5321731	5322383	SL2.40sc06396	0	1163897	1164549
							HIN	226	J23	0	1	SL2.40ch00	5326242	5326990	SL2.40sc06396	0	1168408	1169156
							ECO	108	H13	0	2	SL2.40ch00	5334957	5421693	SL2.40sc06396	0	1177123	1263859
							HIN	234	B22	0	2	SL2.40ch00	5350546	5450815	SL2.40sc06396	0	1192712	1292981
							ECO	45	P02	0	2	SL2.40ch00	5366943	5403152	SL2.40sc06396	0	1209109	1245318
							FOS	16	F13	0	2	SL2.40ch00	5371183	5406188	SL2.40sc06396	0	1213349	1248354
							HIN	150	A16	0	1	SL2.40ch00	5372066	5372582	SL2.40sc06396	0	1214232	1214748
							FOS	215	A14	0	2	SL2.40ch00	5372792	5409186	SL2.40sc06396	0	1214958	1251352
							HIN	112	K14	0	2	SL2.40ch00	5376366	5512807	SL2.40sc06396	0	1218532	1354973
							MBO	39	K14	62	2	SL2.40ch00	5377791	5539025	SL2.40sc06396	0	1219957	1381191
							MBO	107	F11	0	2	SL2.40ch00	5381652	5480132	SL2.40sc06396	0	1223818	1322298
							MBO	51	B03	0	2	SL2.40ch00	5384879	5473639	SL2.40sc06396	0	1227045	1315805
							FOS	168	O11	0	2	SL2.40ch00	5386126	5420368	SL2.40sc06396	0	1228292	1262534
							MBO	49	I18	0	1	SL2.40ch00	5390004	5390586	SL2.40sc06396	0	1232170	1232752
							HIN	111	I20	0	1	SL2.40ch00	5390518	5391024	SL2.40sc06396	0	1232684	1233190
							HIN	41	O03	0	2	SL2.40ch00	5390752	5514457	SL2.40sc06396	0	1232918	1356623
							HIN	25	L01	20	2	SL2.40ch00	5391086	5491344	SL2.40sc06396	0	1233252	1333510
							MBO	42	E11	0	2	SL2.40ch00	5394392	5520808	SL2.40sc06396	0	1236558	1362974
							RS	42	L09	56	0	SL2.40ch00	5394751	5527528	SL2.40sc06396	0	1236917	1369694
							RS	74	L23	35	0	SL2.40ch00	5394751	5465332	SL2.40sc06396	0	1236917	1307498
							HIN	13	A10	35	0	SL2.40ch00	5394751	5472253	SL2.40sc06396	0	1236917	1314419
							RS	115	B18	37	0	SL2.40ch00	5394751	5472253	SL2.40sc06396	0	1236917	1314419
							HIN	72	E07	0	2	SL2.40ch00	5395168	5501802	SL2.40sc06396	0	1237334	1343968
							MBO	13	L14	44	1	SL2.40ch00	5395786	5520511	SL2.40sc06396	0	1237952	1362677
							FOS	269	L05	0	1	SL2.40ch00	5404494	5405092	SL2.40sc06396	0	1246660	1247258
							FOS	249	L05	0	1	SL2.40ch00	5404500	5405092	SL2.40sc06396	0	1246666	1247258
							MBO	14	H18	56	1	SL2.40ch00	5409102	5529922	SL2.40sc06396	0	1251268	1372088
							MBO	90	D21	0	1	SL2.40ch00	5409137	5409395	SL2.40sc06396	0	1251303	1251561
							MBO	55	I06	0	2	SL2.40ch00	5410660	5510406	SL2.40sc06396	0	1252826	1352572
							FOS	243	C03	0	1	SL2.40ch00	5416968	5417485	SL2.40sc06396	0	1259134	1259651
							FOS	166	L08	0	2	SL2.40ch00	5418299	5452379	SL2.40sc06396	0	1260465	1294545
							MBO	25	B17	47	0	SL2.40ch00	5419598	5524071	SL2.40sc06396	0	1261764	1366237
							ECO	76	P02	0	2	SL2.40ch00	5421625	5553793	SL2.40sc06396	0	1263791	1395959
							ECO	72	J20	0	2	SL2.40ch00	5425432	5530635	SL2.40sc06396	0	1267598	1372801
							ECO	113	M01	0	2	SL2.40ch00	5425432	5520531	SL2.40sc06396	0	1267598	1362697
							MBO	44	A19	0	2	SL2.40ch00	5427319	5526560	SL2.40sc06396	0	1269485	1368726
							ECO	65	G05	0	2	SL2.40ch00	5432676	5582001	SL2.40sc06396	0	1274842	1424167
							FOS	283	O21	0	1	SL2.40ch00	5434231	5434913	SL2.40sc06396	0	1276397	1277079
							ECO	97	B11	0	2	SL2.40ch00	5437858	5520498	SL2.40sc06396	0	1280024	1362664
							FOS	221	P10	0	2	SL2.40ch00	5445538	5481429	SL2.40sc06396	0	1287704	1323595
							FOS	185	F09	0	2	SL2.40ch00	5449721	5487968	SL2.40sc06396	0	1291887	1330134
							HIN	174	I02	0	1	SL2.40ch00	5450877	5451595	SL2.40sc06396	0	1293043	1293761
							UNK	1	M01	50	0	SL2.40ch00	5451415	5591562	SL2.40sc06396	0	1293581	1433728
							FOS	177	L06	0	2	SL2.40ch00	5452826	5484884	SL2.40sc06396	0	1294992	1327050
							ECO	126	I24	0	2	SL2.40ch00	5455229	5547138	SL2.40sc06396	0	1297395	1389304
							HIN	198	K10	0	1	SL2.40ch00	5457739	5458317	SL2.40sc06396	0	1299905	1300483
							RS	17	J07	4	0	SL2.40ch00	5463210	5472253	SL2.40sc06396	0	1305376	1314419
							HIN	93	H14	0	1	SL2.40ch00	5463228	5463957	SL2.40sc06396	0	1305394	1306123
							HIN	66	G23	0	2	SL2.40ch00	5463969	5569955	SL2.40sc06396	0	1306135	1412121
							FOS	178	I01	0	2	SL2.40ch00	5464535	5495629	SL2.40sc06396	0	1306701	1337795
							FOS	157	G02	0	2	SL2.40ch00	5466281	5501328	SL2.40sc06396	0	1308447	1343494
							HIN	209	B15	0	1	SL2.40ch00	5467896	5468147	SL2.40sc06396	0	1310062	1310313
							FOS	81	C06	0	2	SL2.40ch00	5476172	5517025	SL2.40sc06396	0	1318338	1359191
							MBO	53	G24	0	2	SL2.40ch00	5484473	5582825	SL2.40sc06396	0	1326639	1424991
							RS	125	O03	33	0	SL2.40ch00	5492295	5553928	SL2.40sc06396	0	1334461	1396094
							FOS	16	D17	0	1	SL2.40ch00	5500812	5501425	SL2.40sc06396	0	1342978	1343591
							RS	34	J14	46	0	SL2.40ch00	5512170	5596100	SL2.40sc06396	0	1354336	1438266
							HIN	201	L14	0	1	SL2.40ch00	5512717	5513364	SL2.40sc06396	0	1354883	1355530
							HIN	84	B05	0	2	SL2.40ch00	5513863	5563823	SL2.40sc06396	0	1356029	1405989
							HIN	84	C06	0	2	SL2.40ch00	5513864	5563823	SL2.40sc06396	0	1356030	1405989
							FOS	197	K19	0	2	SL2.40ch00	5516226	5546331	SL2.40sc06396	0	1358392	1388497
							RS	114	O15	44	0	SL2.40ch00	5519699	5609132	SL2.40sc06396	0	1361865	1451298
							FOS	197	C15	0	2	SL2.40ch00	5524162	5560755	SL2.40sc06396	0	1366328	1402921
							RS	52	C06	38	0	SL2.40ch00	5525661	5631577	SL2.40sc06396	0	1367827	1473743
							RS	27	N16	38	0	SL2.40ch00	5527528	5631577	SL2.40sc06396	0	1369694	1473743
							MBO	108	A04	0	2	SL2.40ch00	5536300	5646353	SL2.40sc06396	0	1378466	1488519
							MBO	62	F22	0	1	SL2.40ch00	5541299	5541629	SL2.40sc06396	0	1383465	1383795
							HIN	21	A08	30	2	SL2.40ch00	5545464	5689863	SL2.40sc06396	0	1387630	1532029
							HIN	151	J22	0	1	SL2.40ch00	5547330	5547937	SL2.40sc06396	0	1389496	1390103
							FOS	120	I02	0	2	SL2.40ch00	5548149	5590387	SL2.40sc06396	0	1390315	1432553
							FOS	1	F12	0	2	SL2.40ch00	5551454	5588706	SL2.40sc06396	0	1393620	1430872
							ECO	36	M08	21	2	SL2.40ch00	5552458	5693181	SL2.40sc06396	0	1394624	1535347
							ECO	131	N03	0	1	SL2.40ch00	5552504	5553213	SL2.40sc06396	0	1394670	1395379
							RS	22	A21	17	0	SL2.40ch00	5564188	5609132	SL2.40sc06396	0	1406354	1451298
							MBO	121	I08	0	2	SL2.40ch00	5566756	5683338	SL2.40sc06396	0	1408922	1525504
							FOS	277	N20	0	1	SL2.40ch00	5567049	5567688	SL2.40sc06396	0	1409215	1409854
							MBO	118	N08	0	2	SL2.40ch00	5568600	5715514	SL2.40sc06396	0	1410766	1557680
							MBO	111	M24	0	1	SL2.40ch00	5568883	5569371	SL2.40sc06396	0	1411049	1411537
							HIN	246	H06	0	1	SL2.40ch00	5568974	5569493	SL2.40sc06396	0	1411140	1411659
							HIN	66	G21	0	1	SL2.40ch00	5569287	5569975	SL2.40sc06396	0	1411453	1412141
							MBO	137	K05	0	2	SL2.40ch00	5569712	5715884	SL2.40sc06396	0	1411878	1558050
							FOS	129	K13	0	1	SL2.40ch00	5569754	5570368	SL2.40sc06396	0	1411920	1412534
							RS	26	O08	14	0	SL2.40ch00	5570940	5675820	SL2.40sc06396	0	1413106	1517986
							ECO	92	B17	0	2	SL2.40ch00	5570945	5694053	SL2.40sc06396	0	1413111	1536219
							HIN	16	M24	0	1	SL2.40ch00	5573971	5574427	SL2.40sc06396	0	1416137	1416593
							HIN	74	J04	0	1	SL2.40ch00	5573976	5574769	SL2.40sc06396	0	1416142	1416935
							ECO	88	I09	0	2	SL2.40ch00	5574910	5694037	SL2.40sc06396	0	1417076	1536203
							ECO	6	H16	10	2	SL2.40ch00	5578434	5693231	SL2.40sc06396	0	1420600	1535397
							MBO	19	K06	11	2	SL2.40ch00	5579378	5694540	SL2.40sc06396	0	1421544	1536706
							HIN	29	E01	11	0	SL2.40ch00	5580290	5694021	SL2.40sc06396	0	1422456	1536187
							ECO	101	K05	0	2	SL2.40ch00	5580377	5675839	SL2.40sc06396	0	1422543	1518005
							FOS	267	E09	0	1	SL2.40ch00	5586212	5586852	SL2.40sc06396	0	1428378	1429018
							HIN	174	M18	0	1	SL2.40ch00	5589893	5590624	SL2.40sc06396	0	1432059	1432790
							HIN	216	C19	0	2	SL2.40ch00	5590620	5695227	SL2.40sc06396	0	1432786	1537393
							HIN	109	L03	0	2	SL2.40ch00	5590746	5694134	SL2.40sc06396	0	1432912	1536300
							MBO	75	L03	0	1	SL2.40ch00	5591348	5591824	SL2.40sc06396	0	1433514	1433990
							RS	47	L16	7	0	SL2.40ch00	5591562	5609132	SL2.40sc06396	0	1433728	1451298
							ECO	105	A20	0	1	SL2.40ch00	5593156	5593826	SL2.40sc06396	0	1435322	1435992
							ECO	9	D04	5	1	SL2.40ch00	5593479	5675820	SL2.40sc06396	0	1435645	1517986
							ECO	1	K05	3	2	SL2.40ch00	5596145	5693231	SL2.40sc06396	0	1438311	1535397
							ECO	115	O14	0	2	SL2.40ch00	5596243	5675752	SL2.40sc06396	0	1438409	1517918
							FOS	152	G17	0	1	SL2.40ch00	5600860	5601285	SL2.40sc06396	0	1443026	1443451
							HIN	48	D19	0	1	SL2.40ch00	5606011	5606727	SL2.40sc06396	0	1448177	1448893
							FOS	263	C19	0	1	SL2.40ch00	5606788	5607492	SL2.40sc06396	0	1448954	1449658
							MBO	54	A12	0	1	SL2.40ch00	5607237	5607736	SL2.40sc06396	0	1449403	1449902
							FOS	263	C14	0	1	SL2.40ch00	5607508	5608162	SL2.40sc06396	0	1449674	1450328
							FOS	93	B03	0	2	SL2.40ch00	5608912	5645675	SL2.40sc06396	0	1451078	1487841
							ECO	5	K11	0	2	SL2.40ch00	5609157	5706785	SL2.40sc06396	0	1451323	1548951
							ECO	119	K04	0	2	SL2.40ch00	5609194	5694046	SL2.40sc06396	0	1451360	1536212
							RS	85	F10	3	0	SL2.40ch00	5631577	5706824	SL2.40sc06396	0	1473743	1548990
							FOS	14	P21	0	1	SL2.40ch00	5633775	5634296	SL2.40sc06396	0	1475941	1476462
							FOS	75	M04	0	1	SL2.40ch00	5647299	5647594	SL2.40sc06396	0	1489465	1489760
							FOS	91	G15	0	2	SL2.40ch00	5647701	5677112	SL2.40sc06396	0	1489867	1519278
							FOS	273	G08	0	2	SL2.40ch00	5653681	5690114	SL2.40sc06396	0	1495847	1532280
							FOS	211	C21	0	1	SL2.40ch00	5654783	5655292	SL2.40sc06396	0	1496949	1497458
							HIN	38	J11	0	1	SL2.40ch00	5656322	5657002	SL2.40sc06396	0	1498488	1499168
							FOS	66	O09	0	2	SL2.40ch00	5661968	5697969	SL2.40sc06396	0	1504134	1540135
							FOS	171	D01	0	2	SL2.40ch00	5665447	5693976	SL2.40sc06396	0	1507613	1536142
							RS	109	L14	3	0	SL2.40ch00	5675820	5706824	SL2.40sc06396	0	1517986	1548990
							FOS	234	N24	0	1	SL2.40ch00	5678047	5678498	SL2.40sc06396	0	1520213	1520664
							FOS	63	C04	0	1	SL2.40ch00	5687566	5688100	SL2.40sc06396	0	1529732	1530266
							FOS	79	N16	0	2	SL2.40ch00	5690877	5733477	SL2.40sc06396	0	1533043	1575643
							FOS	45	K07	0	1	SL2.40ch00	5691120	5691677	SL2.40sc06396	0	1533286	1533843
							ECO	62	A14	0	1	SL2.40ch00	5694078	5694576	SL2.40sc06396	0	1536244	1536742
							FOS	174	C17	0	1	SL2.40ch00	5708087	5708727	SL2.40sc06396	0	1550253	1550893
							MBO	47	F15	0	2	SL2.40ch00	5739063	5846013	SL2.40sc05224	0	1794	108744
							HIN	228	C13	0	2	SL2.40ch00	5767328	5886100	SL2.40sc05224	0	30059	148831
							FOS	2	M12	0	1	SL2.40ch00	5773948	5774574	SL2.40sc05224	0	36679	37305
							FOS	209	F03	0	2	SL2.40ch00	5774260	5811964	SL2.40sc05224	0	36991	74695
							FOS	269	I17	0	1	SL2.40ch00	5780263	5780435	SL2.40sc05224	0	42994	43166
							MBO	119	O22	0	2	SL2.40ch00	5786431	5950668	SL2.40sc05224	0	49162	213399
							FOS	150	H13	0	1	SL2.40ch00	5787793	5788412	SL2.40sc05224	0	50524	51143
							ECO	44	J14	0	2	SL2.40ch00	5788171	5891937	SL2.40sc05224	0	50902	154668
							ECO	89	H22	0	2	SL2.40ch00	5788212	5891963	SL2.40sc05224	0	50943	154694
							HIN	185	H01	0	1	SL2.40ch00	5788896	5789518	SL2.40sc05224	0	51627	52249
							FOS	280	D02	0	2	SL2.40ch00	5790696	5821728	SL2.40sc05224	0	53427	84459
							HIN	160	L20	0	2	SL2.40ch00	5793848	5886111	SL2.40sc05224	0	56579	148842
							HIN	55	I16	0	2	SL2.40ch00	5820414	5944375	SL2.40sc05224	0	83145	207106
							HIN	8	A15	61	2	SL2.40ch00	5820415	5953249	SL2.40sc05224	0	83146	215980
							FOS	212	I02	0	2	SL2.40ch00	5820889	5858311	SL2.40sc05224	0	83620	121042
							RS	75	N06	30	0	SL2.40ch00	5822669	5868938	SL2.40sc05224	0	85400	131669
							RS	52	F20	47	0	SL2.40ch00	5822669	5927601	SL2.40sc05224	0	85400	190332
							MBO	48	O13	0	2	SL2.40ch00	5822688	5943625	SL2.40sc05224	0	85419	206356
							MBO	28	F05	54	1	SL2.40ch00	5823658	5983650	SL2.40sc05224	0	86389	246381
							HIN	5	G19	48	2	SL2.40ch00	5824585	5948531	SL2.40sc05224	0	87316	211262
							ECO	114	H03	0	1	SL2.40ch00	5825403	5826119	SL2.40sc05224	0	88134	88850
							ECO	88	E18	0	1	SL2.40ch00	5825451	5826144	SL2.40sc05224	0	88182	88875
							FOS	145	A02	0	2	SL2.40ch00	5827958	5861127	SL2.40sc05224	0	90689	123858
							HIN	182	M16	0	1	SL2.40ch00	5829718	5830450	SL2.40sc05224	0	92449	93181
							FOS	189	L17	0	2	SL2.40ch00	5830373	5870101	SL2.40sc05224	0	93104	132832
							HIN	13	M03	29	2	SL2.40ch00	5830470	5937181	SL2.40sc05224	0	93201	199912
							HIN	205	I16	0	2	SL2.40ch00	5833846	5959152	SL2.40sc05224	0	96577	221883
							FOS	73	C13	0	1	SL2.40ch00	5835716	5836315	SL2.40sc05224	0	98447	99046
							FOS	185	P15	0	1	SL2.40ch00	5837589	5838281	SL2.40sc05224	0	100320	101012
							RS	101	J03	47	0	SL2.40ch00	5837794	5927601	SL2.40sc05224	0	100525	190332
							RS	102	G08	48	0	SL2.40ch00	5837794	5927601	SL2.40sc05224	0	100525	190332
							ECO	129	P06	0	2	SL2.40ch00	5837847	5920476	SL2.40sc05224	0	100578	183207
							FOS	16	L04	0	2	SL2.40ch00	5837898	5875037	SL2.40sc05224	0	100629	137768
							MBO	19	N21	59	2	SL2.40ch00	5841740	5999509	SL2.40sc05224	0	104471	262240
							MBO	140	F05	0	2	SL2.40ch00	5846884	5990336	SL2.40sc05224	0	109615	253067
							RS	56	I17	45	0	SL2.40ch00	5847051	5926372	SL2.40sc05224	0	109782	189103
							HIN	211	G11	0	2	SL2.40ch00	5847686	5985247	SL2.40sc05224	0	110417	247978
							MBO	15	K10	59	2	SL2.40ch00	5849191	5980806	SL2.40sc05224	0	111922	243537
							MBO	91	E17	0	2	SL2.40ch00	5849942	5928663	SL2.40sc05224	0	112673	191394
							HIN	174	J14	0	1	SL2.40ch00	5853558	5854228	SL2.40sc05224	0	116289	116959
							HIN	92	J08	0	1	SL2.40ch00	5854281	5854992	SL2.40sc05224	0	117012	117723
							FOS	164	C04	0	1	SL2.40ch00	5855090	5855675	SL2.40sc05224	0	117821	118406
							HIN	129	G19	0	1	SL2.40ch00	5856144	5856932	SL2.40sc05224	0	118875	119663
							FOS	125	K12	0	2	SL2.40ch00	5856422	5888256	SL2.40sc05224	0	119153	150987
							ECO	34	P10	40	2	SL2.40ch00	5857656	5961288	SL2.40sc05224	0	120387	224019
							ECO	21	C13	39	2	SL2.40ch00	5858561	5974905	SL2.40sc05224	0	121292	237636
							ECO	15	B10	44	1	SL2.40ch00	5860055	5983559	SL2.40sc05224	0	122786	246290
							RS	86	L08	38	0	SL2.40ch00	5860942	5961263	SL2.40sc05224	0	123673	223994
							FOS	151	B08	0	2	SL2.40ch00	5866746	5910069	SL2.40sc05224	0	129477	172800
							ECO	55	N03	0	1	SL2.40ch00	5866885	5867506	SL2.40sc05224	0	129616	130237
							FOS	177	P23	0	1	SL2.40ch00	5871059	5871551	SL2.40sc05224	0	133790	134282
							FOS	192	E14	0	2	SL2.40ch00	5876168	5908347	SL2.40sc05224	0	138899	171078
							MBO	29	P10	35	2	SL2.40ch00	5886697	5984734	SL2.40sc05224	0	149428	247465
							FOS	6	A23	0	2	SL2.40ch00	5889862	5926483	SL2.40sc05224	0	152593	189214
							MBO	133	C06	0	2	SL2.40ch00	5891665	6027064	SL2.40sc05224	0	154396	289795
							MBO	92	D18	0	2	SL2.40ch00	5892249	5979344	SL2.40sc05224	0	154980	242075
							MBO	33	B13	45	1	SL2.40ch00	5895677	6031912	SL2.40sc05224	0	158408	294643
							MBO	103	D11	0	2	SL2.40ch00	5895951	6030415	SL2.40sc05224	0	158682	293146
							FOS	64	I09	0	1	SL2.40ch00	5896390	5896932	SL2.40sc05224	0	159121	159663
							HIN	143	A21	0	2	SL2.40ch00	5896954	5922344	SL2.40sc05224	0	159685	185075
							FOS	68	M18	0	1	SL2.40ch00	5897669	5898079	SL2.40sc05224	0	160400	160810
							FOS	83	M14	0	1	SL2.40ch00	5898160	5898654	SL2.40sc05224	0	160891	161385
							FOS	110	H06	0	1	SL2.40ch00	5899986	5900511	SL2.40sc05224	0	162717	163242
							FOS	34	F06	0	2	SL2.40ch00	5905305	5939874	SL2.40sc05224	0	168036	202605
							FOS	34	E06	0	2	SL2.40ch00	5905305	5939874	SL2.40sc05224	0	168036	202605
							RS	77	N20	35	0	SL2.40ch00	5907948	6001983	SL2.40sc05224	0	170679	264714
							ECO	121	A04	0	2	SL2.40ch00	5908092	6024591	SL2.40sc05224	0	170823	287322
							MBO	124	I01	0	2	SL2.40ch00	5909753	6054811	SL2.40sc05224	0	172484	317542
							RS	31	O08	33	0	SL2.40ch00	5910027	5994850	SL2.40sc05224	0	172758	257581
							RS	54	J21	33	0	SL2.40ch00	5910027	5994850	SL2.40sc05224	0	172758	257581
							MBO	43	C14	0	2	SL2.40ch00	5912926	6034462	SL2.40sc05224	0	175657	297193
							MBO	55	E22	0	2	SL2.40ch00	5913367	6004326	SL2.40sc05224	0	176098	267057
							FOS	142	D21	0	2	SL2.40ch00	5914253	5951141	SL2.40sc05224	0	176984	213872
							RS	18	B12	31	0	SL2.40ch00	5918208	5994850	SL2.40sc05224	0	180939	257581
							RS	6	G14	17	0	SL2.40ch00	5920224	5947395	SL2.40sc05224	0	182955	210126
							FOS	168	H17	0	2	SL2.40ch00	5921192	5959661	SL2.40sc05224	0	183923	222392
							MBO	14	J20	38	1	SL2.40ch00	5921202	6075947	SL2.40sc05224	0	183933	338678
							HIN	62	E02	0	1	SL2.40ch00	5921598	5922343	SL2.40sc05224	0	184329	185074
							FOS	208	B24	0	1	SL2.40ch00	5923107	5923644	SL2.40sc05224	0	185838	186375
							ECO	22	I10	9	2	SL2.40ch00	5923392	6031098	SL2.40sc05224	0	186123	293829
							ECO	111	D15	0	1	SL2.40ch00	5926377	5927111	SL2.40sc05224	0	189108	189842
							HIN	117	G04	0	2	SL2.40ch00	5930212	6064479	SL2.40sc05224	0	192943	327210
							HIN	62	F07	0	2	SL2.40ch00	5933337	6069932	SL2.40sc05224	0	196068	332663
							HIN	62	G07	0	2	SL2.40ch00	5933343	6069932	SL2.40sc05224	0	196074	332663
							FOS	70	L09	0	1	SL2.40ch00	5935272	5935841	SL2.40sc05224	0	198003	198572
							HIN	158	N14	0	2	SL2.40ch00	5937263	6013069	SL2.40sc05224	0	199994	275800
							HIN	161	G02	0	2	SL2.40ch00	5937353	6034415	SL2.40sc05224	0	200084	297146
[truncated: 2,211 more rows]
